# Supplementary material for: 4-Nitro-N′-[(1E,2E)-3-phenyl­prop-2-en-1-yl­idene]benzohydrazide
Source: Acta Crystallogr Sect E Struct Rep Online. 2010 Apr 2;66(Pt 5):o1022. doi: 10.1107/S1600536810011864 (PMC2979035; doi:10.1107/S1600536810011864)
Supplement: Supplementary file 2 [file e-66-o1022-Isup2.hkl]

#
# h,k,l, Fc-squared, Fo-squared, sigma(Fo-squared) and status flag
#
data_I
_shelx_title '    Compound X'
_shelx_refln_list_code          4
_shelx_F_calc_maximum      129.90
_exptl_crystal_F_000       616.00
_reflns_d_resolution_high  0.8410
 
loop_
 _symmetry_equiv_pos_as_xyz
 'x, y, z'
 '-x, y+1/2, -z+1/2'
 '-x, -y, -z'
 'x, -y-1/2, z-1/2'
 
_cell_length_a    16.4236
_cell_length_b     5.3360
_cell_length_c    17.1073
_cell_angle_alpha  90.000
_cell_angle_beta  114.578
_cell_angle_gamma  90.000
 
_shelx_F_squared_multiplier     1.000
 
loop_
 _refln_index_h
 _refln_index_k
 _refln_index_l
 _refln_F_squared_calc
 _refln_F_squared_meas
 _refln_F_squared_sigma
 _refln_observed_status
   3   0   0     2370.68     2099.88     42.94 o
   4   0   0      610.23      522.47      7.72 o
   5   0   0      182.88      154.76      3.04 o
   6   0   0     1839.92     1729.37     52.30 o
   7   0   0       57.46       56.68      4.25 o
   8   0   0      514.13      537.87     13.04 o
   9   0   0      787.26      789.39     18.78 o
  10   0   0      441.66      439.55     11.28 o
  11   0   0      869.67      865.31     20.86 o
  12   0   0     2996.74     2915.65    157.89 o
  13   0   0       12.80       13.03      1.83 o
  14   0   0     2793.88     2720.99     62.94 o
  15   0   0      834.00      872.73     33.38 o
  16   0   0        8.68        5.86      4.41 o
  17   0   0       72.39       87.66      5.25 o
   1   1   0      536.14      534.83      6.46 o
   2   1   0     3952.32     3896.44     37.76 o
   3   1   0     1352.76     1372.31     12.03 o
   4   1   0     2936.91     2824.98     27.63 o
   5   1   0       21.74       28.79      1.87 o
   6   1   0      295.16      278.70      4.09 o
   7   1   0      812.33      772.35     20.75 o
   8   1   0      509.94      503.92     10.15 o
   9   1   0       20.83       22.12      2.54 o
  10   1   0        7.52        0.79      1.17 o
  11   1   0      133.23      131.64      6.12 o
  12   1   0      460.19      455.99     10.36 o
  13   1   0       24.82       24.28      4.18 o
  14   1   0      428.18      426.50      7.40 o
  15   1   0      132.43      132.07      4.15 o
  16   1   0       12.99       30.24      5.33 o
  17   1   0       17.31       16.80      3.74 o
   0   2   0      939.40      933.40     20.44 o
   1   2   0      132.50      153.08      1.65 o
   2   2   0     2463.42     2604.04     28.93 o
   3   2   0      755.66      804.44      8.83 o
   4   2   0      422.95      415.03      6.43 o
   5   2   0      821.80      916.94     19.04 o
   6   2   0      842.35      884.29     25.83 o
   7   2   0        3.42        4.97      1.49 o
   8   2   0      112.53      105.87      5.92 o
   9   2   0       79.71       83.84      4.55 o
  10   2   0       27.39       38.74      3.92 o
  11   2   0      126.12      127.01      3.00 o
  12   2   0        4.07       12.84      4.58 o
  13   2   0      111.49      114.09      3.12 o
  14   2   0        0.00       -0.13      4.84 o
  15   2   0      102.98       98.62      3.29 o
  16   2   0      234.96      229.55      9.96 o
   1   3   0        0.32        2.61      1.56 o
   2   3   0      174.83      195.22      2.65 o
   3   3   0       93.11      111.14      1.79 o
   4   3   0      447.06      477.62      5.89 o
   5   3   0        1.28       -0.05      2.45 o
   6   3   0      112.09      122.06      3.50 o
   7   3   0       61.79       71.01      4.21 o
   8   3   0      246.67      202.29     12.06 o
   9   3   0       97.78       85.51      4.71 o
  10   3   0      559.53      496.26     22.01 o
  11   3   0       17.80       21.60      5.95 o
  12   3   0      403.43      383.70     17.25 o
  13   3   0      232.91      223.13      4.86 o
  14   3   0      289.48      295.70      6.65 o
  15   3   0      267.03      276.67      7.17 o
   0   4   0      312.30      309.76      5.32 o
   1   4   0       26.82       38.61      1.10 o
   2   4   0       97.92       96.66      3.42 o
   3   4   0      459.09      458.26     11.05 o
   4   4   0      285.41      289.00      3.91 o
   5   4   0        2.55       18.79      4.30 o
   6   4   0       55.99       51.51      3.78 o
   7   4   0      118.73      106.64      4.18 o
   8   4   0      178.40      172.59      3.85 o
   9   4   0      209.40      228.35      7.61 o
  10   4   0      459.41      489.77     15.39 o
  11   4   0      625.42      611.60     19.93 o
  12   4   0        0.01        6.90      3.93 o
  13   4   0       49.86       53.73     11.35 o
   1   5   0       69.39       76.27      3.34 o
   2   5   0      353.29      378.45      8.42 o
   3   5   0      843.06      849.59     13.32 o
   4   5   0      527.25      522.04     16.08 o
   5   5   0        7.56        4.37      7.92 o
   6   5   0       39.19       45.62      2.62 o
   7   5   0       93.34      100.40      8.74 o
   8   5   0      139.61      126.70      8.73 o
   9   5   0      857.49      869.25     42.84 o
  10   5   0       34.36       46.16      4.86 o
   0   6   0        1.69       -1.71      5.26 o
   1   6   0        6.34       12.97      5.56 o
   2   6   0       28.15       31.04      5.16 o
   3   6   0      143.70      133.11     10.76 o
   4   6   0       10.14       20.15      7.09 o
   5   6   0       14.75       16.24      2.65 o
 -17   1   1       77.29       87.14      6.54 o
 -16   1   1      164.78      148.71      5.18 o
 -15   1   1      367.83      338.26     10.48 o
 -14   1   1      267.80      267.64      9.69 o
 -13   1   1      490.94      441.15      8.32 o
 -12   1   1       73.24       71.97      3.30 o
 -11   1   1       66.47       71.78      4.86 o
 -10   1   1       11.06       10.93      1.30 o
  -9   1   1      248.05      275.55      4.80 o
  -8   1   1        1.60        6.14      3.02 o
  -7   1   1      725.22      804.33     10.77 o
  -6   1   1      178.03      203.78      3.86 o
  -5   1   1      378.73      384.00     10.53 o
  -4   1   1      325.36      266.97      3.21 o
  -3   1   1      462.29      415.94      3.90 o
  -2   1   1     9789.97     9447.86    121.35 o
  -1   1   1     1333.72     1298.10     43.01 o
   0   1   1     7352.16     7425.33    123.27 o
   1   1   1     4201.51     4196.89     52.14 o
   2   1   1        4.28        0.83      0.48 o
   3   1   1     2329.92     2298.02     30.24 o
   4   1   1       13.03        9.22      1.61 o
   5   1   1     2026.33     2135.83     30.10 o
   6   1   1      273.70      280.16     10.63 o
   7   1   1      693.52      759.79     12.40 o
   8   1   1      312.83      316.65     13.94 o
   9   1   1      195.94      212.20      6.31 o
  10   1   1      202.18      184.36      3.87 o
  11   1   1        9.97       14.90      2.19 o
  12   1   1     1012.83      954.65     18.84 o
  13   1   1        4.16       13.57      3.45 o
  14   1   1      422.15      393.30      7.10 o
  15   1   1       23.33       20.40      2.52 o
  16   1   1      184.10      196.21      7.30 o
  17   1   1        1.41        2.42      2.53 o
 -17   2   1       68.29       83.70      4.62 o
 -16   2   1       87.92       96.13      6.60 o
 -15   2   1       31.77       42.61      7.31 o
 -14   2   1        1.02        3.65     13.63 o
 -13   2   1      214.27      219.22     11.94 o
 -12   2   1       49.62       48.57      4.68 o
 -11   2   1       38.37       36.25      1.77 o
 -10   2   1        0.03        5.14      1.32 o
  -9   2   1      388.73      391.32      9.87 o
  -8   2   1        4.94        8.47      1.93 o
  -7   2   1     1600.18     1660.18     39.65 o
  -6   2   1        0.62        3.67      0.60 o
  -5   2   1        1.02        5.97      1.56 o
  -4   2   1       56.43       58.51      1.43 o
  -3   2   1       10.34       13.67      1.87 o
  -2   2   1      777.45      823.78     23.84 o
  -1   2   1      294.52      298.66      3.18 o
   0   2   1     1136.81     1236.16     11.41 o
   1   2   1      268.20      318.51      3.81 o
   2   2   1      315.43      323.38      2.84 o
   3   2   1      463.63      501.74      4.79 o
   4   2   1       16.25       16.34      0.82 o
   5   2   1       45.28       59.76      2.57 o
   6   2   1      258.66      250.31      5.97 o
   7   2   1        7.60       12.48      2.89 o
   8   2   1      762.05      715.74     26.59 o
   9   2   1      346.24      362.74      7.63 o
  10   2   1      215.39      201.09      8.30 o
  11   2   1       77.11       71.96      6.00 o
  12   2   1      325.32      313.38      9.14 o
  13   2   1      170.05      157.42      4.61 o
  14   2   1       69.44       59.80     10.61 o
  15   2   1       60.86       62.15      5.67 o
  16   2   1       57.20       47.58      3.89 o
 -16   3   1      212.64      225.67      8.31 o
 -15   3   1       11.27       15.37      6.89 o
 -14   3   1      145.27      146.33     19.16 o
 -13   3   1      298.78      290.49      6.26 o
 -12   3   1      139.39      130.15      5.18 o
 -11   3   1        0.89        7.10      3.00 o
 -10   3   1       77.67       72.99      3.66 o
  -9   3   1       34.35       27.92      4.41 o
  -8   3   1        7.11        6.39      1.50 o
  -7   3   1        6.19       15.85      2.43 o
  -6   3   1      102.67      100.15      3.70 o
  -5   3   1        1.17       18.56      2.51 o
  -4   3   1     1811.90     1916.24     32.05 o
  -3   3   1      444.04      487.23      8.23 o
  -2   3   1      142.29      171.27      2.98 o
  -1   3   1      194.89      202.68      2.33 o
   0   3   1       19.34       25.25      2.72 o
   1   3   1      294.79      296.24      6.18 o
   2   3   1        3.52        4.34      0.60 o
   3   3   1       97.50       73.32      5.16 o
   4   3   1      131.05      168.85      4.12 o
   5   3   1        0.42        4.26      0.68 o
   6   3   1        5.93       10.58      1.66 o
   7   3   1        7.62        6.42      1.09 o
   8   3   1        1.91        3.88      5.05 o
   9   3   1        3.13        4.77      1.45 o
  10   3   1      134.53      166.30      4.45 o
  11   3   1      206.08      196.45      8.93 o
  12   3   1      284.92      263.01      5.95 o
  13   3   1      162.96      142.87     11.50 o
  14   3   1       10.07       11.58      7.99 o
  15   3   1       38.92       51.17      9.12 o
 -14   4   1        4.62        1.91      3.71 o
 -13   4   1        0.01       22.89      6.07 o
 -12   4   1       16.60       17.71      7.08 o
 -11   4   1      148.45      163.86     13.36 o
 -10   4   1        8.35       13.69      2.09 o
  -9   4   1      122.46      118.26      7.25 o
  -8   4   1       72.92       53.82      8.00 o
  -7   4   1       56.76       50.07      6.27 o
  -6   4   1       84.15       94.37      3.40 o
  -5   4   1     1115.14     1143.70     18.78 o
  -4   4   1     1010.76     1037.27     18.34 o
  -3   4   1      291.42      294.16      4.64 o
  -2   4   1      886.90      904.65     19.87 o
  -1   4   1       87.76       87.30      2.88 o
   0   4   1        2.15        6.88      0.86 o
   1   4   1      324.78      314.42     12.87 o
   2   4   1      803.43      816.71     15.04 o
   3   4   1       16.76       14.48      1.70 o
   4   4   1       59.28       73.71      3.12 o
   5   4   1       59.59       44.63      4.85 o
   6   4   1        1.70       -0.83      6.62 o
   7   4   1       47.58       50.12      2.25 o
   8   4   1       35.04       37.54      2.52 o
   9   4   1     1204.76     1162.25     43.02 o
  10   4   1     2073.67     1977.61     46.92 o
  11   4   1        5.67       -0.45      4.25 o
  12   4   1        7.53        4.90      2.43 o
  13   4   1      118.60       97.58      3.92 o
 -11   5   1        0.05       17.97      9.37 o
 -10   5   1       76.47       70.97      5.31 o
  -9   5   1      165.39      183.60      7.73 o
  -8   5   1       52.61       50.39      3.84 o
  -7   5   1        0.00        9.53      3.14 o
  -6   5   1       54.30       46.01      3.90 o
  -5   5   1      423.62      406.39      9.80 o
  -4   5   1      242.46      250.07     16.69 o
  -3   5   1       29.74       38.15      2.13 o
  -2   5   1      555.80      574.52     20.07 o
  -1   5   1       78.79       78.88      9.54 o
   0   5   1       24.78       33.15      3.46 o
   1   5   1      234.74      258.29      5.09 o
   2   5   1      533.61      540.23     16.76 o
   3   5   1      276.94      269.75     10.35 o
   4   5   1       72.06       83.26      4.18 o
   5   5   1      198.78      189.75     10.73 o
   6   5   1        4.00       16.39      4.65 o
   7   5   1      169.75      150.61      8.73 o
   8   5   1        9.75       15.25      6.30 o
   9   5   1       27.11       52.42      6.18 o
  10   5   1       52.81       74.80      5.18 o
  -6   6   1        0.06       13.66      7.53 o
  -5   6   1        5.29        6.05      3.43 o
  -4   6   1      241.71      260.86     18.31 o
  -3   6   1        1.09        6.79      3.48 o
  -2   6   1      113.63      101.99      5.98 o
  -1   6   1        0.48        9.38      6.00 o
   0   6   1        2.56        7.83      2.89 o
   1   6   1      120.30      107.02      8.67 o
   2   6   1        0.31        5.68      2.15 o
   3   6   1       22.08       32.15      5.48 o
   4   6   1       28.88       31.86      6.72 o
   5   6   1       53.97       46.89      5.34 o
 -18   0   2       97.96      100.78     18.40 o
 -17   0   2        5.90       14.59      3.48 o
 -16   0   2       26.26       25.39      5.34 o
 -15   0   2      144.10      154.39      6.17 o
 -14   0   2       31.53       27.08      3.18 o
 -13   0   2      248.51      233.53      5.44 o
 -12   0   2     2340.88     2352.65     62.37 o
 -11   0   2      780.58      798.42     15.07 o
 -10   0   2      710.88      716.11     30.46 o
  -9   0   2       10.66       10.33      7.66 o
  -8   0   2       65.49       51.14      5.35 o
  -7   0   2      439.74      401.89     11.86 o
  -6   0   2      240.92      209.05     10.67 o
  -5   0   2     2096.91     1837.34     52.80 o
  -4   0   2        3.14        6.02      0.46 o
  -3   0   2      436.82      367.74      6.09 o
  -2   0   2      459.14      472.78     10.53 o
  -1   0   2     1354.43     1182.10     27.75 o
   0   0   2      419.09      390.94      9.03 o
   1   0   2     1537.19     1559.52     28.30 o
   2   0   2     1047.25     1037.63     47.32 o
   3   0   2     6245.70     5873.70     74.34 o
   4   0   2      568.69      525.40     16.79 o
   5   0   2      420.39      471.37      9.45 o
   6   0   2     4652.90     5018.94    110.87 o
   7   0   2     6024.21     6526.21    163.97 o
   8   0   2      448.63      432.09     11.18 o
   9   0   2      696.52      718.34     17.69 o
  10   0   2       15.99       35.05      6.75 o
  11   0   2      352.05      358.20      9.87 o
  12   0   2      269.34      257.65     18.88 o
  13   0   2       61.58       70.21      9.79 o
  14   0   2       19.43       38.67      9.40 o
  15   0   2       28.34       40.89     14.91 o
  16   0   2        0.02       -0.83     15.23 o
 -18   1   2        1.93       21.21      3.96 o
 -17   1   2        9.34       20.93      2.94 o
 -16   1   2        2.10        9.47      4.28 o
 -15   1   2        0.09        1.87      7.35 o
 -14   1   2      249.96      269.09      6.59 o
 -13   1   2     1038.33     1098.80     16.55 o
 -12   1   2       48.68       54.32      2.00 o
 -11   1   2      366.82      382.80      6.30 o
 -10   1   2       26.91       18.99      2.97 o
  -9   1   2      973.53      934.58     15.43 o
  -8   1   2        5.54        6.57      1.03 o
  -7   1   2     2913.65     2912.96     80.03 o
  -6   1   2     2023.81     1961.22     36.73 o
  -5   1   2       14.91       18.81      0.72 o
  -4   1   2     1312.98     1231.50     15.83 o
  -3   1   2      145.12      118.11      1.31 o
  -2   1   2     1049.52      954.54     26.09 o
  -1   1   2       56.92       77.82      1.63 o
   0   1   2      468.11      435.24      4.04 o
   1   1   2       44.34       39.51      0.98 o
   2   1   2       25.19       25.52      1.15 o
   3   1   2     2131.40     1984.36     18.18 o
   4   1   2       27.34       23.88      0.79 o
   5   1   2     3237.19     3288.25     75.48 o
   6   1   2      296.54      325.93      8.55 o
   7   1   2     1476.65     1551.31     26.60 o
   8   1   2      188.16      174.53      8.37 o
   9   1   2     1423.90     1386.91     42.47 o
  10   1   2      339.83      347.33      6.76 o
  11   1   2      158.20      159.66      7.90 o
  12   1   2        7.22        0.65      3.05 o
  13   1   2       17.36       24.87      4.41 o
  14   1   2      134.02      125.52      6.29 o
  15   1   2       19.39       31.53      5.67 o
  16   1   2        0.08        1.00      8.21 o
 -17   2   2      140.40      161.00      6.81 o
 -16   2   2      441.00      411.36     13.60 o
 -15   2   2      256.04      242.57     21.45 o
 -14   2   2      203.24      183.95      4.81 o
 -13   2   2       20.56       33.27      5.87 o
 -12   2   2        5.06       10.83      2.94 o
 -11   2   2       74.50       68.29      4.00 o
 -10   2   2      279.33      262.78     10.78 o
  -9   2   2     1991.49     2004.66     45.78 o
  -8   2   2      363.62      369.91     12.48 o
  -7   2   2      219.16      269.83      5.32 o
  -6   2   2      618.77      726.04     15.07 o
  -5   2   2      105.73      134.25      4.81 o
  -4   2   2       42.93       55.53      1.49 o
  -3   2   2       97.70       94.58      3.90 o
  -2   2   2       58.08       48.59      1.66 o
  -1   2   2       80.00       89.03      2.36 o
   0   2   2      175.30      155.23      5.11 o
   1   2   2     1716.69     1883.35     27.23 o
   2   2   2     1552.26     1754.19     29.61 o
   3   2   2      979.97     1145.32     11.78 o
   4   2   2        9.02       12.74      0.94 o
   5   2   2     1492.39     1600.96     19.54 o
   6   2   2      573.70      592.81     18.15 o
   7   2   2       16.93       11.55      1.67 o
   8   2   2      179.72      153.09      8.24 o
   9   2   2       56.98       51.75      5.90 o
  10   2   2      218.58      202.98      6.69 o
  11   2   2     1049.01     1051.94     29.05 o
  12   2   2      543.59      501.65     10.26 o
  13   2   2      154.85      161.34      5.37 o
  14   2   2        1.89       15.85      9.64 o
  15   2   2      186.44      193.46      7.83 o
 -16   3   2       12.34       14.29      3.32 o
 -15   3   2        7.39       20.46      2.49 o
 -14   3   2      223.78      208.56      7.11 o
 -13   3   2       20.84       12.16      2.80 o
 -12   3   2      190.49      162.46     13.46 o
 -11   3   2        5.72       20.08      3.91 o
 -10   3   2        1.35       -1.20      1.94 o
  -9   3   2      122.97      128.82      5.04 o
  -8   3   2       24.45       35.34      2.24 o
  -7   3   2       71.02       88.45      1.65 o
  -6   3   2      169.81      181.87      3.36 o
  -5   3   2      567.77      638.74     10.04 o
  -4   3   2      918.04     1010.73     16.72 o
  -3   3   2       23.77       18.17      1.18 o
  -2   3   2       33.98       27.83      2.04 o
  -1   3   2        4.87        6.82      1.79 o
   0   3   2      613.17      682.20      8.24 o
   1   3   2      995.59     1130.17     11.52 o
   2   3   2      281.31      314.34      3.45 o
   3   3   2      446.67      488.42      5.89 o
   4   3   2      169.88      177.40      2.17 o
   5   3   2      205.98      217.34      4.17 o
   6   3   2      144.87      144.46     11.34 o
   7   3   2        0.02        7.11      1.39 o
   8   3   2      124.22       86.85      4.78 o
   9   3   2       48.76       54.58      4.45 o
  10   3   2      344.28      338.48      6.05 o
  11   3   2       40.20       32.20      5.70 o
  12   3   2        9.95       17.62      3.46 o
  13   3   2       34.66       35.97      4.66 o
  14   3   2        0.04        7.02      4.80 o
 -14   4   2        0.60       13.68      7.38 o
 -13   4   2       12.51        5.16      3.30 o
 -12   4   2        0.85        6.98      3.54 o
 -11   4   2        0.15        5.68      3.51 o
 -10   4   2       20.57       20.53      4.43 o
  -9   4   2       97.86       89.58      9.40 o
  -8   4   2       38.40       30.52      3.16 o
  -7   4   2        7.22       12.46      1.49 o
  -6   4   2       80.30       94.09      6.44 o
  -5   4   2      656.46      655.36     13.65 o
  -4   4   2      888.41      983.19     17.53 o
  -3   4   2      269.11      296.80     11.92 o
  -2   4   2      112.75      129.14      6.11 o
  -1   4   2      614.14      621.33     14.73 o
   0   4   2      414.08      406.20      4.98 o
   1   4   2      504.11      464.90      5.36 o
   2   4   2       58.32       48.84      2.67 o
   3   4   2       35.87       33.74      2.14 o
   4   4   2       55.94       53.83      1.53 o
   5   4   2        4.98       11.21      2.39 o
   6   4   2        2.07       10.01      2.64 o
   7   4   2       71.19       74.33      2.36 o
   8   4   2       24.37       14.97      2.68 o
   9   4   2        9.71       17.46      9.30 o
  10   4   2       72.46       51.76      5.17 o
  11   4   2       22.63       36.07      6.49 o
  12   4   2       18.97       23.65      3.57 o
 -11   5   2       18.18       38.59      4.49 o
 -10   5   2       55.92       56.68     12.61 o
  -9   5   2      113.73      126.65      4.59 o
  -8   5   2       44.11       36.86      7.74 o
  -7   5   2       93.54       91.16      4.49 o
  -6   5   2        2.89       12.93      2.34 o
  -5   5   2      183.64      163.59      3.82 o
  -4   5   2      137.77      131.26      8.29 o
  -3   5   2     1137.46     1173.17     18.44 o
  -2   5   2      376.27      399.25      7.11 o
  -1   5   2      974.13      998.37     20.22 o
   0   5   2      169.11      169.64     11.48 o
   1   5   2       44.84       47.13      4.49 o
   2   5   2       28.98       19.35      3.39 o
   3   5   2      587.57      581.89     14.47 o
   4   5   2       17.07       26.33      5.63 o
   5   5   2        4.06       18.67      3.36 o
   6   5   2       85.85       78.58      8.01 o
   7   5   2        1.97       11.76      2.13 o
   8   5   2      109.76       77.63      9.28 o
   9   5   2       95.72       82.84      7.12 o
  -6   6   2      163.62      176.74     11.21 o
  -5   6   2       40.75       44.42      3.09 o
  -4   6   2       71.01       55.37      3.82 o
  -3   6   2        1.33       13.03      8.22 o
  -2   6   2       39.54       49.39     10.00 o
  -1   6   2        7.21        9.74      7.23 o
   0   6   2       67.53       60.87      3.37 o
   1   6   2       44.08       44.09      5.45 o
   2   6   2      136.83      148.57      9.79 o
   3   6   2      158.17      148.64      5.18 o
   4   6   2       43.03       53.09      7.94 o
 -18   1   3       14.71       26.74      4.82 o
 -17   1   3        3.92       -5.03      7.06 o
 -16   1   3      744.50      699.10     20.80 o
 -15   1   3      202.65      211.51      8.94 o
 -14   1   3      261.58      261.80      5.15 o
 -13   1   3        7.80       12.01      1.64 o
 -12   1   3        0.00       11.37      4.47 o
 -11   1   3      107.87      114.86      2.87 o
 -10   1   3       17.25       30.67      2.39 o
  -9   1   3     1656.89     1679.43     24.93 o
  -8   1   3       53.73       56.67      1.41 o
  -7   1   3     1022.35      955.60     10.86 o
  -6   1   3      153.53      130.69      2.66 o
  -5   1   3      892.08      811.07     18.86 o
  -4   1   3     1042.58      983.55     10.61 o
  -3   1   3     2368.70     2190.67     20.62 o
  -2   1   3    11373.19    11250.60     98.96 o
  -1   1   3      311.33      334.83      3.02 o
   0   1   3      510.67      424.25      3.63 o
   1   1   3      112.31       97.86      1.04 o
   2   1   3      210.66      182.78      2.32 o
   3   1   3      364.15      403.42      5.42 o
   4   1   3      132.76      131.89      3.97 o
   5   1   3      498.84      572.16     12.60 o
   6   1   3       97.24       89.96      2.66 o
   7   1   3      222.83      206.52      7.02 o
   8   1   3       30.52       31.88      5.07 o
   9   1   3      532.21      501.30      9.15 o
  10   1   3       58.32       50.03      5.58 o
  11   1   3      810.76      757.53     13.55 o
  12   1   3      178.26      165.38      9.03 o
  13   1   3       17.12       34.00      3.88 o
  14   1   3       84.78       85.91      6.92 o
  15   1   3        4.93        6.35      2.92 o
  16   1   3        6.90       24.59     11.92 o
 -17   2   3       23.79       21.84      5.17 o
 -16   2   3       41.83       46.47      3.92 o
 -15   2   3      214.40      209.31     12.01 o
 -14   2   3      495.05      485.40     13.66 o
 -13   2   3       86.54       90.10     12.59 o
 -12   2   3      219.65      237.86      9.69 o
 -11   2   3      110.95      122.78      5.90 o
 -10   2   3        8.00       11.18      1.54 o
  -9   2   3      161.04      137.79      3.40 o
  -8   2   3      204.91      192.93      4.20 o
  -7   2   3      121.75      126.98      4.50 o
  -6   2   3      767.83      761.96     13.80 o
  -5   2   3      115.43      112.42      3.86 o
  -4   2   3     1187.04     1276.94     23.77 o
  -3   2   3        0.75        3.58      0.94 o
  -2   2   3      163.41      174.16      3.75 o
  -1   2   3      191.17      201.85      5.27 o
   0   2   3      985.29     1062.18     22.55 o
   1   2   3      712.37      770.72      7.23 o
   2   2   3       25.13       33.82      1.12 o
   3   2   3     3405.48     3647.46     45.79 o
   4   2   3        3.37        7.52      1.73 o
   5   2   3       16.37       13.07      0.94 o
   6   2   3        9.14       20.62      3.31 o
   7   2   3      167.74      168.02      3.38 o
   8   2   3        7.02       14.20      3.15 o
   9   2   3      308.60      310.08      7.99 o
  10   2   3       85.72       79.71      6.93 o
  11   2   3      354.37      353.20     14.71 o
  12   2   3      453.49      432.15     11.11 o
  13   2   3       18.77       18.01      6.21 o
  14   2   3       47.46       42.65      5.10 o
  15   2   3       14.28       30.08      4.75 o
 -16   3   3      215.14      188.48     10.79 o
 -15   3   3       49.37       68.38      6.53 o
 -14   3   3       57.59       47.50      2.53 o
 -13   3   3      238.77      219.07      8.36 o
 -12   3   3        0.21       11.75      7.52 o
 -11   3   3      230.57      202.40      6.09 o
 -10   3   3       14.52       13.86      5.37 o
  -9   3   3        0.45       -0.18      1.99 o
  -8   3   3        9.90       11.76      1.59 o
  -7   3   3       38.92       35.08      1.63 o
  -6   3   3      353.65      344.35      7.11 o
  -5   3   3      185.92      198.59      7.21 o
  -4   3   3       83.33       81.94      4.32 o
  -3   3   3      236.60      235.70      6.59 o
  -2   3   3        8.34       16.60      3.11 o
  -1   3   3     1677.85     1803.11     20.20 o
   0   3   3     2103.19     2235.99     23.61 o
   1   3   3      693.84      782.19      8.64 o
   2   3   3      159.06      178.39      2.32 o
   3   3   3      123.23      185.04      3.64 o
   4   3   3       16.22       20.75      1.91 o
   5   3   3      198.08      200.61      6.63 o
   6   3   3       23.92       23.80      4.13 o
   7   3   3        1.09       10.59      2.85 o
   8   3   3      619.03      573.57     21.99 o
   9   3   3      365.48      332.45      8.08 o
  10   3   3       23.62       22.69      2.11 o
  11   3   3        7.38       12.31      2.08 o
  12   3   3       66.95       74.99      5.44 o
  13   3   3      150.37      149.83     10.02 o
  14   3   3        7.80        2.25      4.11 o
 -14   4   3      371.88      332.46      7.03 o
 -13   4   3      534.31      520.43     32.99 o
 -12   4   3       13.64       35.85      9.87 o
 -11   4   3      114.59      118.13     14.64 o
 -10   4   3        9.79       13.86      5.46 o
  -9   4   3       29.71       29.32      2.30 o
  -8   4   3       37.16       47.81      4.45 o
  -7   4   3       13.19       16.00      3.03 o
  -6   4   3     1059.75     1091.48     22.62 o
  -5   4   3       81.34       84.63      7.31 o
  -4   4   3       47.56       54.15      4.38 o
  -3   4   3       14.53       15.04      3.22 o
  -2   4   3       20.87       17.00      1.27 o
  -1   4   3       38.81       40.82      0.93 o
   0   4   3       53.10       61.55      2.85 o
   1   4   3      171.49      176.20      5.98 o
   2   4   3       16.79       26.47      1.55 o
   3   4   3       44.73       47.41      1.42 o
   4   4   3       35.31       30.86      3.00 o
   5   4   3       87.16       76.98      3.95 o
   6   4   3      127.71      131.58      3.18 o
   7   4   3       32.88       33.14      4.19 o
   8   4   3       98.16      112.44      3.63 o
   9   4   3       41.82       38.48      2.64 o
  10   4   3       66.46       59.87      2.73 o
  11   4   3       63.64       79.50      3.05 o
  12   4   3       20.50       23.28     11.70 o
 -11   5   3      299.10      275.75     10.83 o
 -10   5   3        2.95       16.85      2.32 o
  -9   5   3       19.59       15.94      2.40 o
  -8   5   3       80.72       74.12      4.95 o
  -7   5   3        0.37        7.23      6.74 o
  -6   5   3      326.14      321.81     14.71 o
  -5   5   3      132.49      129.65      9.88 o
  -4   5   3       10.45       18.66      2.29 o
  -3   5   3       68.98       73.22      6.68 o
  -2   5   3      651.44      673.23     14.02 o
  -1   5   3      113.92      113.96      7.51 o
   0   5   3      116.85      130.09      3.06 o
   1   5   3      659.15      662.80     11.66 o
   2   5   3      267.74      260.65     12.17 o
   3   5   3        1.30       12.25      3.39 o
   4   5   3       67.98       63.87      6.00 o
   5   5   3        2.03        3.40      5.33 o
   6   5   3       53.79       52.57      5.25 o
   7   5   3      115.91      104.18      5.08 o
   8   5   3       49.98       45.24      3.59 o
   9   5   3       14.94       17.08      5.36 o
  -6   6   3       27.95       34.38      4.29 o
  -5   6   3        9.35       24.43     13.77 o
  -4   6   3       55.92       73.20      7.85 o
  -3   6   3       29.63       45.63      3.30 o
  -2   6   3        1.20        3.50      2.34 o
  -1   6   3       78.54       79.55      3.72 o
   0   6   3      528.57      518.58     21.18 o
   1   6   3      272.07      279.72     18.07 o
   2   6   3       10.76       19.92      7.62 o
   3   6   3       65.96       61.21      3.90 o
 -19   0   4      180.94      180.71     11.16 o
 -18   0   4     1282.29     1253.14     31.15 o
 -17   0   4      144.26      188.50      7.38 o
 -16   0   4     1735.93     1765.94     41.80 o
 -15   0   4     2017.51     2157.67     51.95 o
 -14   0   4      343.65      350.63      9.92 o
 -13   0   4      298.96      278.61      6.11 o
 -12   0   4       21.23       17.53      3.58 o
 -11   0   4      126.87      110.47      2.93 o
 -10   0   4       39.61       35.72      1.59 o
  -9   0   4       20.06       27.11      2.72 o
  -8   0   4      665.92      633.74     10.26 o
  -7   0   4      535.03      485.81      7.08 o
  -6   0   4     4837.83     4520.96     62.17 o
  -5   0   4     7174.47     6698.07     92.01 o
  -3   0   4     1091.17      996.07     27.22 o
  -2   0   4      297.08      287.17      4.83 o
  -1   0   4     1697.06     1580.66     24.63 o
   0   0   4      293.95      275.67      3.76 o
   1   0   4       11.35       10.88      1.33 o
   2   0   4     3758.14     3523.88     49.64 o
   3   0   4      861.88      870.68     16.61 o
   4   0   4     3777.82     3951.96     71.32 o
   5   0   4      358.83      468.28      9.32 o
   6   0   4        2.75        5.46      1.57 o
   7   0   4        5.97       18.29      3.46 o
   8   0   4      439.49      400.15     10.60 o
   9   0   4        4.42        0.08      5.24 o
  10   0   4      480.71      476.68     22.91 o
  11   0   4      527.42      516.28     13.89 o
  12   0   4        7.52       29.61      5.26 o
  13   0   4      160.56      161.81     23.26 o
  14   0   4      121.64      151.94     20.75 o
  15   0   4        9.48       31.69      7.06 o
 -18   1   4      137.04      133.61      7.56 o
 -17   1   4        2.69       19.90      4.03 o
 -16   1   4       85.34      119.38      7.03 o
 -15   1   4       41.29       40.38      2.88 o
 -14   1   4       69.51       67.24      8.56 o
 -13   1   4       62.44       61.59      4.76 o
 -12   1   4       10.59       17.50      1.73 o
 -11   1   4      325.73      318.86      5.28 o
 -10   1   4      212.25      227.38      7.94 o
  -9   1   4       83.27       71.96      3.07 o
  -8   1   4     1081.04     1071.62     17.34 o
  -7   1   4     1260.58     1281.72     31.76 o
  -6   1   4        4.19        6.86      2.14 o
  -5   1   4      123.48      116.81      2.76 o
  -4   1   4    13690.34    13345.49    203.63 o
  -3   1   4    13154.26    12888.76    123.53 o
  -2   1   4    16873.40    16661.38    301.81 o
  -1   1   4      592.43      573.08      4.64 o
   0   1   4     1008.05      965.69     13.51 o
   1   1   4      155.27      138.49      2.46 o
   2   1   4        3.30        8.67      1.41 o
   3   1   4       16.78       17.87      0.86 o
   4   1   4      901.79      881.15     11.91 o
   5   1   4      185.25      188.29      3.55 o
   6   1   4        1.23        1.36      2.25 o
   7   1   4      202.06      234.11      6.56 o
   8   1   4     1565.59     1502.98     22.69 o
   9   1   4       93.63      101.90      6.21 o
  10   1   4     1965.41     1945.04     32.02 o
  11   1   4     1116.46     1060.45     23.33 o
  12   1   4        0.87       16.73      3.19 o
  13   1   4      132.59       98.58     10.03 o
  14   1   4        3.68        2.98      3.79 o
  15   1   4        0.46       21.19      6.53 o
 -18   2   4       18.66       21.97      4.70 o
 -17   2   4       28.80       42.15     14.07 o
 -16   2   4        1.04        8.36      2.33 o
 -15   2   4       35.57       47.07      2.45 o
 -14   2   4       25.39       23.81      3.19 o
 -13   2   4      211.82      206.36     10.71 o
 -12   2   4        7.67        5.81      1.38 o
 -11   2   4      102.73       96.13      5.92 o
 -10   2   4      137.54      157.77     10.14 o
  -9   2   4       53.66       68.09      2.57 o
  -8   2   4      412.83      379.10     11.30 o
  -7   2   4      258.34      258.14      5.06 o
  -6   2   4      351.49      330.16      7.78 o
  -5   2   4       20.55       17.02      0.64 o
  -4   2   4      356.79      399.50      6.04 o
  -3   2   4        0.33        1.38      1.14 o
  -2   2   4      360.40      368.44      6.25 o
  -1   2   4        0.04        5.45      1.83 o
   0   2   4      146.61      148.65      2.39 o
   1   2   4     2975.54     3191.16     32.92 o
   2   2   4      301.15      325.63      6.28 o
   3   2   4       19.70       22.84      0.80 o
   4   2   4       29.06       24.16      1.21 o
   5   2   4        8.09        6.35      2.33 o
   6   2   4       19.08       19.24      1.96 o
   7   2   4       61.02       67.56      2.82 o
   8   2   4      425.09      429.50      9.55 o
   9   2   4       70.68       72.79      2.83 o
  10   2   4      699.73      675.93     17.55 o
  11   2   4       47.99       59.47      7.38 o
  12   2   4      148.17      144.51      4.25 o
  13   2   4       59.54       58.89      5.34 o
  14   2   4       18.54       28.23      7.67 o
 -16   3   4        3.26        1.20      5.86 o
 -15   3   4        0.18       12.43      2.67 o
 -14   3   4      192.06      177.70     12.10 o
 -13   3   4        0.90       10.13      3.30 o
 -12   3   4      192.31      189.05      6.03 o
 -11   3   4       70.09       84.75      9.81 o
 -10   3   4        0.00       17.68      4.13 o
  -9   3   4        5.69       11.71      2.22 o
  -8   3   4      214.07      219.81      4.61 o
  -7   3   4      450.15      468.50      9.12 o
  -6   3   4     1276.98     1268.89     16.94 o
  -5   3   4        2.63       11.59      1.30 o
  -4   3   4      560.27      554.99     14.75 o
  -3   3   4       68.16       68.44      2.31 o
  -2   3   4       65.03       53.73      1.33 o
  -1   3   4        7.76        4.57      0.80 o
   0   3   4      563.17      598.07      6.82 o
   1   3   4       33.88       47.39      1.66 o
   2   3   4      329.49      318.26      5.18 o
   3   3   4      345.19      380.33      8.58 o
   4   3   4      185.88      170.70      2.60 o
   5   3   4       70.14       70.86      2.23 o
   6   3   4     1104.31     1057.25     18.75 o
   7   3   4       36.21       45.61      2.02 o
   8   3   4     2030.69     1951.86     39.70 o
   9   3   4      192.32      170.39      6.51 o
  10   3   4      430.50      400.87     11.43 o
  11   3   4      257.47      238.72      7.68 o
  12   3   4       17.73       34.66      5.26 o
  13   3   4       36.57       55.32      6.55 o
 -14   4   4       67.04       82.98      4.14 o
 -13   4   4      114.66      133.48     17.51 o
 -12   4   4       45.84       53.28      4.24 o
 -11   4   4       31.15       34.93      2.77 o
 -10   4   4       54.14       62.55      4.12 o
  -9   4   4        0.45        1.48      1.52 o
  -8   4   4      229.18      251.91      5.46 o
  -7   4   4      229.21      209.57      5.04 o
  -6   4   4      471.18      459.92     12.28 o
  -5   4   4       20.77       24.28      1.47 o
  -4   4   4      280.76      280.27      4.69 o
  -3   4   4       16.80        6.09      4.99 o
  -2   4   4       17.86       20.41      1.86 o
  -1   4   4      119.74      114.76      1.85 o
   0   4   4      209.50      193.97      5.10 o
   1   4   4       45.99       42.10      3.47 o
   2   4   4      164.16      140.65      2.75 o
   3   4   4      179.80      152.92      7.01 o
   4   4   4      113.89      106.50      2.38 o
   5   4   4       15.26       23.25      2.36 o
   6   4   4      847.60      849.50     20.30 o
   7   4   4      468.65      449.23      7.92 o
   8   4   4       10.86       25.52      4.10 o
   9   4   4       13.66       32.64      7.22 o
  10   4   4        0.67        4.39      3.97 o
  11   4   4        0.50       10.98      6.78 o
 -11   5   4        2.35       24.48      3.57 o
 -10   5   4       71.75       87.45      3.64 o
  -9   5   4      108.18      111.99      4.17 o
  -8   5   4      131.29      133.44      5.29 o
  -7   5   4      143.71      150.78     12.55 o
  -6   5   4      385.96      388.91      8.47 o
  -5   5   4        2.90       10.64      3.64 o
  -4   5   4        1.88        7.05      4.55 o
  -3   5   4       22.78       20.44      3.32 o
  -2   5   4       13.80       11.20      3.25 o
  -1   5   4      833.43      922.52     31.05 o
   0   5   4      404.74      427.38     10.73 o
   1   5   4      136.02      146.61     13.64 o
   2   5   4        4.08        5.72      6.43 o
   3   5   4      197.33      193.13      6.66 o
   4   5   4      106.63       92.90      3.97 o
   5   5   4      281.73      248.76     10.43 o
   6   5   4        7.27        3.85      2.98 o
   7   5   4       28.57       30.03      5.13 o
   8   5   4       52.68       55.78     11.64 o
  -6   6   4       13.75       34.95      4.67 o
  -5   6   4        0.95        5.44      2.56 o
  -4   6   4       40.85       39.71      7.57 o
  -3   6   4       30.35       22.84      4.04 o
  -2   6   4       37.47       50.97      3.88 o
  -1   6   4      459.26      414.88      7.99 o
   0   6   4        9.69       16.33      5.45 o
   1   6   4      349.45      320.17     24.59 o
   2   6   4        0.76        5.55      3.24 o
   3   6   4       16.92       18.89      2.26 o
 -18   1   5      135.39      159.70     11.22 o
 -17   1   5      421.05      452.66     17.15 o
 -16   1   5       98.87      107.18      3.65 o
 -15   1   5       12.93       14.70      3.40 o
 -14   1   5       27.06       26.60      1.63 o
 -13   1   5       20.66       23.35      4.77 o
 -12   1   5       52.61       48.83      2.92 o
 -11   1   5      197.72      229.05      4.86 o
 -10   1   5      402.09      451.79      6.47 o
  -9   1   5      112.85      107.55      2.81 o
  -8   1   5      503.89      512.56     19.28 o
  -7   1   5      774.37      724.97     24.97 o
  -6   1   5      923.41      903.31     15.66 o
  -5   1   5      103.56       83.82      3.41 o
  -4   1   5     4214.07     4112.65     38.26 o
  -3   1   5     6109.87     5824.55     87.68 o
  -2   1   5      183.64      212.90      2.14 o
  -1   1   5      707.51      672.19      9.83 o
   0   1   5        1.55        5.36      2.08 o
   1   1   5      113.61      127.84      2.86 o
   2   1   5       67.59       83.20      1.97 o
   3   1   5      663.05      716.96      9.81 o
   4   1   5     1437.48     1527.15     18.58 o
   5   1   5      161.83      195.00      6.77 o
   6   1   5        3.23       24.74      2.28 o
   7   1   5       55.24       53.72      2.99 o
   8   1   5      288.25      280.49     16.22 o
   9   1   5       71.01       94.21      5.11 o
  10   1   5     1109.60     1108.75     29.05 o
  11   1   5       10.12       16.10      4.81 o
  12   1   5      243.45      242.12      6.44 o
  13   1   5        1.93        5.65      2.74 o
  14   1   5       91.59       83.43      6.45 o
 -18   2   5      114.08      115.84      4.88 o
 -17   2   5       18.49       35.67     18.23 o
 -16   2   5        7.49       17.66      2.33 o
 -15   2   5      108.31      117.94      3.50 o
 -14   2   5        0.46        1.19      1.53 o
 -13   2   5      306.43      303.07     11.11 o
 -12   2   5        0.16       16.05      2.81 o
 -11   2   5      170.98      154.78     12.16 o
 -10   2   5        2.03        4.14      1.11 o
  -9   2   5        0.47        0.98      1.12 o
  -8   2   5        5.42        6.96      0.73 o
  -7   2   5      190.56      177.81      2.58 o
  -6   2   5     1400.88     1392.77     40.88 o
  -5   2   5      136.47      105.21      3.73 o
  -4   2   5       26.99       35.74      0.78 o
  -3   2   5     1008.62     1042.16     27.94 o
  -2   2   5      427.28      413.45      7.49 o
  -1   2   5      313.44      340.16      3.43 o
   0   2   5        1.03        6.44      0.99 o
   1   2   5       44.29       45.53      1.32 o
   2   2   5      951.89      945.97     10.46 o
   3   2   5       37.57       38.83      1.61 o
   4   2   5      526.52      521.19      8.36 o
   5   2   5       48.58       48.84      1.47 o
   6   2   5      431.95      430.65      7.02 o
   7   2   5      101.53      107.25      4.74 o
   8   2   5      274.92      253.96      6.98 o
   9   2   5      454.98      462.13     16.90 o
  10   2   5      671.14      649.11     13.77 o
  11   2   5        2.98        7.19      3.03 o
  12   2   5       33.43       36.24      3.23 o
  13   2   5       18.33       25.48      3.06 o
  14   2   5        3.89       26.53      6.62 o
 -17   3   5       69.41       78.03      8.81 o
 -16   3   5       28.54       30.35      3.17 o
 -15   3   5       37.77       41.11      7.86 o
 -14   3   5        9.34       15.47      3.86 o
 -13   3   5       14.43       24.19      7.58 o
 -12   3   5        3.37       13.17      1.82 o
 -11   3   5       32.31       37.38      2.41 o
 -10   3   5       30.52       28.03      2.69 o
  -9   3   5      451.48      409.86      9.46 o
  -8   3   5       27.03       34.71      6.78 o
  -7   3   5        0.13       -2.81      1.87 o
  -6   3   5      189.86      167.96      3.52 o
  -5   3   5        5.34        8.78      1.60 o
  -4   3   5        6.40       13.32      3.24 o
  -3   3   5       30.78       35.76      4.61 o
  -2   3   5       70.19       87.67      1.43 o
  -1   3   5      189.84      168.16      4.12 o
   0   3   5      212.44      225.82      7.45 o
   1   3   5       86.15       82.67      2.11 o
   2   3   5       26.32       33.94      1.27 o
   3   3   5        0.20        8.64      2.97 o
   4   3   5       21.01       23.89      3.13 o
   5   3   5       82.15       87.77      5.14 o
   6   3   5     2247.34     2235.42     27.27 o
   7   3   5      159.03      164.40     11.01 o
   8   3   5        0.04        4.02      3.65 o
   9   3   5      534.79      510.30     21.51 o
  10   3   5        4.37        5.90      5.65 o
  11   3   5       15.54       21.66      5.73 o
  12   3   5        4.20        9.74      7.71 o
  13   3   5       53.68       56.34      4.49 o
 -15   4   5       36.18       30.59      3.49 o
 -14   4   5       10.07       12.77      4.53 o
 -13   4   5       23.50       18.73      7.94 o
 -12   4   5       37.68       45.14      9.41 o
 -11   4   5      103.17      109.62      3.70 o
 -10   4   5       32.16       52.67      5.89 o
  -9   4   5      517.32      500.18     14.51 o
  -8   4   5     1221.80     1245.07     22.65 o
  -7   4   5       56.31       58.85      6.34 o
  -6   4   5     1860.97     1954.25     27.07 o
  -5   4   5      615.42      632.01      9.02 o
  -4   4   5      137.98      153.40      4.29 o
  -3   4   5      311.22      301.98      8.17 o
  -2   4   5      135.50      144.16      2.80 o
  -1   4   5       57.42       53.98      2.43 o
   0   4   5        6.42       15.00      2.23 o
   1   4   5       72.84       55.97      4.48 o
   2   4   5       12.19       18.36      2.36 o
   3   4   5        7.31       10.17      4.10 o
   4   4   5       21.27       21.29      3.25 o
   5   4   5      426.93      428.23     11.70 o
   6   4   5     2142.88     1960.88     26.50 o
   7   4   5        4.51       -0.66      3.47 o
   8   4   5       43.49       41.73      4.61 o
   9   4   5      183.76      175.89      4.93 o
  10   4   5       32.90       41.46      2.59 o
  11   4   5       62.18       53.88      5.06 o
 -12   5   5        0.12        3.93      2.83 o
 -11   5   5       28.62       27.62      3.34 o
 -10   5   5       10.63       13.42      2.40 o
  -9   5   5        0.19        9.71      4.91 o
  -8   5   5        3.89        5.88      3.28 o
  -7   5   5        6.26       14.92      6.88 o
  -6   5   5        9.54        5.59      7.64 o
  -5   5   5        1.02       13.09      5.52 o
  -4   5   5      107.51       96.72      6.11 o
  -3   5   5      123.04      109.90      5.37 o
  -2   5   5      210.58      222.92      8.56 o
  -1   5   5      475.69      475.95     11.63 o
   0   5   5        0.84        3.49      3.86 o
   1   5   5      352.84      307.48     11.07 o
   2   5   5        1.27        0.11      2.74 o
   3   5   5        9.46       15.16      5.80 o
   4   5   5       19.85       26.15      4.42 o
   5   5   5       93.36       95.90      5.94 o
   6   5   5      105.22       87.01      4.76 o
   7   5   5       18.42       32.48      8.23 o
   8   5   5       81.99       72.79      5.50 o
  -5   6   5        2.46       12.59      4.04 o
  -4   6   5        5.94        6.38      5.65 o
  -3   6   5      295.41      285.18     10.62 o
  -2   6   5        3.79        8.24     11.89 o
  -1   6   5       62.23       63.83      3.88 o
   0   6   5       36.89       36.64      2.53 o
   1   6   5       14.37       30.07      4.04 o
 -19   0   6        0.27       17.06      4.84 o
 -18   0   6        8.54       24.83     11.71 o
 -16   0   6     1566.73     1684.32     39.81 o
 -15   0   6      113.56      100.89     12.60 o
 -14   0   6      121.96      110.89      9.86 o
 -13   0   6        7.32       13.67      2.48 o
 -12   0   6       94.24       81.95      7.03 o
 -11   0   6      179.09      189.53      3.70 o
 -10   0   6     2357.74     2296.43     35.94 o
  -9   0   6      312.35      288.09     18.42 o
  -8   0   6      978.79      975.81     41.99 o
  -7   0   6       48.36       55.40      1.55 o
  -6   0   6      184.77      192.04      2.94 o
  -5   0   6      187.68      212.31      3.47 o
  -4   0   6       35.92       25.45      1.10 o
  -3   0   6     2397.01     2220.82     47.44 o
  -2   0   6      290.48      275.43      4.87 o
  -1   0   6     4032.71     3826.55     71.34 o
   0   0   6     1721.51     1756.94     32.36 o
   1   0   6      759.05      772.60     14.70 o
   2   0   6    11360.60    12571.54    223.80 o
   3   0   6     9652.56    10702.57    243.07 o
   4   0   6     1222.27     1370.69     25.74 o
   5   0   6      980.28     1010.40     19.65 o
   6   0   6       11.26       14.04      3.93 o
   7   0   6       17.67       25.61      4.08 o
   8   0   6      105.68      121.17      4.08 o
   9   0   6        7.36        4.88      3.38 o
  10   0   6       27.56       33.23      4.65 o
  11   0   6       30.14       26.32      4.61 o
  12   0   6       35.34       30.65      5.05 o
  13   0   6       15.31       21.16      5.41 o
  14   0   6        1.28       -0.53      5.82 o
 -19   1   6        3.61       26.41      4.51 o
 -18   1   6      160.15      162.99      5.86 o
 -17   1   6      500.28      535.90     10.51 o
 -16   1   6       22.20       31.44      4.70 o
 -15   1   6       14.68       12.18      3.88 o
 -14   1   6       84.00       90.78      8.98 o
 -13   1   6       75.13       80.15      6.01 o
 -12   1   6       32.99       36.29     11.38 o
 -11   1   6      428.19      435.88      6.97 o
 -10   1   6      810.84      773.33     14.05 o
  -9   1   6       50.70       44.77      4.35 o
  -8   1   6      146.55      152.81      8.76 o
  -7   1   6       86.16       74.10      3.62 o
  -6   1   6       14.71       10.55      1.22 o
  -5   1   6        0.63        7.47      0.97 o
  -4   1   6      196.74      177.90      2.13 o
  -3   1   6      751.81      740.26      8.02 o
  -2   1   6      998.96      982.54     10.79 o
  -1   1   6       81.96       96.72      2.83 o
   0   1   6       95.74       91.69      1.37 o
   1   1   6      457.05      448.12      9.38 o
   2   1   6      222.36      229.64      3.10 o
   3   1   6      381.24      445.23      5.99 o
   4   1   6      316.02      316.23      4.48 o
   5   1   6     1018.47     1067.70     14.38 o
   6   1   6      297.69      292.58      4.79 o
   7   1   6      492.33      481.43      7.34 o
   8   1   6      335.05      342.46      5.58 o
   9   1   6      102.33      111.88      5.73 o
  10   1   6      170.91      160.42      4.40 o
  11   1   6        8.83        3.12      6.98 o
  12   1   6        6.29       17.81      5.36 o
  13   1   6      155.06      157.57      7.25 o
  14   1   6        2.86       16.29      3.18 o
 -18   2   6      142.90      144.89     11.67 o
 -17   2   6        1.71       13.69      4.27 o
 -16   2   6       61.64       59.58      3.96 o
 -15   2   6      108.18      100.23      3.26 o
 -14   2   6       13.94       26.30      2.95 o
 -13   2   6      472.14      456.34      9.86 o
 -12   2   6      171.96      179.75     10.09 o
 -11   2   6        0.30        2.50      2.53 o
 -10   2   6       30.90       38.43      1.56 o
  -9   2   6        9.02        4.59      1.36 o
  -8   2   6      419.55      418.04      9.43 o
  -7   2   6      165.39      156.19      2.77 o
  -6   2   6        8.37        8.84      1.39 o
  -5   2   6      436.83      421.59      8.50 o
  -4   2   6       91.98       87.11      2.08 o
  -3   2   6     1983.10     2138.13     33.25 o
  -2   2   6      546.97      582.89      8.92 o
  -1   2   6      619.85      727.32      8.71 o
   0   2   6      108.79      107.75      1.54 o
   1   2   6       86.84      113.85      4.23 o
   2   2   6       20.90       34.64      2.72 o
   3   2   6      139.41      142.77      5.10 o
   4   2   6      666.38      646.49      7.90 o
   5   2   6        2.90       12.55      3.47 o
   6   2   6      170.69      169.87      5.30 o
   7   2   6     1650.94     1645.41     24.34 o
   8   2   6      666.29      692.01     11.23 o
   9   2   6      217.99      233.68      6.87 o
  10   2   6        2.51       -3.32      2.99 o
  11   2   6      164.57      154.06      6.73 o
  12   2   6       15.37        4.49      3.78 o
  13   2   6        0.01       10.21      4.79 o
 -17   3   6       23.78       25.52      3.23 o
 -16   3   6       44.00       54.95     12.57 o
 -15   3   6       13.41       28.83     12.45 o
 -14   3   6        0.01        5.15      5.97 o
 -13   3   6      324.73      329.17      5.87 o
 -12   3   6       82.96       76.44      2.10 o
 -11   3   6        1.36        1.88      1.36 o
 -10   3   6      112.99      109.49      6.12 o
  -9   3   6      207.50      211.51      4.49 o
  -8   3   6      276.91      282.12      4.90 o
  -7   3   6        5.10        5.71      2.28 o
  -6   3   6       20.25       21.38      2.92 o
  -5   3   6       37.08       42.12      4.09 o
  -4   3   6        3.68        3.79      1.72 o
  -3   3   6      443.43      467.11     13.40 o
  -2   3   6      211.05      228.29      2.74 o
  -1   3   6      582.15      607.38     11.57 o
   0   3   6       33.52       35.45      1.57 o
   1   3   6      394.59      416.23      7.09 o
   2   3   6      428.31      447.73      5.36 o
   3   3   6       34.62       40.93      5.18 o
   4   3   6       12.52       14.35      1.20 o
   5   3   6      252.14      275.31     15.11 o
   6   3   6      280.20      288.38      5.23 o
   7   3   6        4.89        5.48      2.06 o
   8   3   6        0.03       11.05      3.34 o
   9   3   6       47.62       45.65      3.46 o
  10   3   6        8.85       21.08      2.50 o
  11   3   6       18.17       40.29      3.97 o
  12   3   6       12.54        9.36      5.06 o
 -15   4   6       30.83       33.93      4.38 o
 -14   4   6       22.34       25.05      3.25 o
 -13   4   6        0.27        5.59      4.72 o
 -12   4   6       71.85       77.20      3.75 o
 -11   4   6       83.59       84.26      6.54 o
 -10   4   6       68.50       75.82      9.80 o
  -9   4   6      531.32      540.08     23.34 o
  -8   4   6      436.13      471.57      8.45 o
  -7   4   6       13.28       14.87      2.69 o
  -6   4   6      432.90      458.42      6.92 o
  -5   4   6      374.86      365.92      7.16 o
  -4   4   6       59.49       66.71      3.83 o
  -3   4   6      390.83      397.63      6.17 o
  -2   4   6       21.65       28.07      2.43 o
  -1   4   6      148.23      128.57      4.42 o
   0   4   6        3.37        7.75      2.34 o
   1   4   6      412.12      402.75      5.06 o
   2   4   6       70.62       58.86      5.41 o
   3   4   6       45.73       46.03      2.20 o
   4   4   6       10.39       18.39      2.30 o
   5   4   6       83.54      112.53      2.63 o
   6   4   6       52.75       46.65      9.64 o
   7   4   6        5.96       14.15      3.48 o
   8   4   6       50.49       55.12      9.82 o
   9   4   6       66.94       56.84      6.23 o
  10   4   6       23.04       28.82      2.56 o
 -11   5   6       12.94       25.41      3.24 o
 -10   5   6        0.51        5.53      4.19 o
  -9   5   6      114.72      117.07      2.86 o
  -8   5   6       53.02       50.77      2.16 o
  -7   5   6      984.59      983.62     12.16 o
  -6   5   6      683.90      699.13     10.17 o
  -5   5   6      321.37      322.65      8.96 o
  -4   5   6       13.15       14.90      3.21 o
  -3   5   6        1.02        0.27      4.41 o
  -2   5   6       34.17       37.15      4.30 o
  -1   5   6      646.32      594.27     40.72 o
   0   5   6        4.45       23.00      2.89 o
   1   5   6       34.87       33.74      5.97 o
   2   5   6       98.47       90.99      6.33 o
   3   5   6       70.77       62.24      5.82 o
   4   5   6       25.29       29.64      4.62 o
   5   5   6        6.77       21.56      4.39 o
   6   5   6      223.22      203.30      4.68 o
   7   5   6        7.51        6.71      2.66 o
  -4   6   6       43.83       48.38      5.80 o
  -3   6   6       46.01       43.69      4.14 o
  -2   6   6       57.06       61.13      4.07 o
  -1   6   6       43.92       49.33      4.22 o
   0   6   6       91.42       90.29      4.51 o
 -19   1   7      178.64      222.96      6.99 o
 -18   1   7       79.00       88.62      6.70 o
 -17   1   7        1.55       16.15     14.51 o
 -16   1   7        7.48       13.27      3.75 o
 -15   1   7        1.11        8.32      1.98 o
 -14   1   7        6.29       13.37      7.53 o
 -13   1   7      310.76      291.97      5.75 o
 -12   1   7       14.14       16.03      4.96 o
 -11   1   7      121.03      104.95      5.16 o
 -10   1   7        2.19        6.40      2.32 o
  -9   1   7      106.32       97.66      2.88 o
  -8   1   7        0.47       -0.68      1.01 o
  -7   1   7      755.85      686.03     18.94 o
  -6   1   7     3220.58     3148.40     40.95 o
  -5   1   7      259.78      241.29      4.20 o
  -4   1   7     1121.00     1037.34     17.72 o
  -3   1   7      196.79      204.90      3.81 o
  -2   1   7      784.39      706.13     12.45 o
  -1   1   7       53.58       70.57      2.22 o
   0   1   7      172.33      159.32      2.19 o
   1   1   7      134.71      153.31      3.52 o
   2   1   7       76.05       78.87      4.64 o
   3   1   7       90.47      103.99      6.34 o
   4   1   7      262.00      308.94      4.55 o
   5   1   7      408.75      398.95      6.77 o
   6   1   7       21.23       40.59      1.99 o
   7   1   7      502.02      499.95     22.42 o
   8   1   7       52.74       62.71      2.51 o
   9   1   7       47.26       38.76      6.31 o
  10   1   7      177.25      171.56      4.41 o
  11   1   7       91.42       86.65      6.56 o
  12   1   7       20.44       24.80      3.95 o
  13   1   7       51.72       64.44      4.64 o
 -18   2   7      411.06      420.98     15.45 o
 -17   2   7       89.84       94.65      5.85 o
 -16   2   7        7.56       37.39      4.38 o
 -14   2   7        0.03       10.30      9.10 o
 -13   2   7      157.72      146.61      4.28 o
 -12   2   7      368.45      369.44      9.70 o
 -11   2   7       29.04       23.00      2.12 o
 -10   2   7      699.53      679.86     22.27 o
  -9   2   7        1.95        2.94      1.28 o
  -8   2   7       59.77       52.78      3.05 o
  -7   2   7       26.36       21.29      5.60 o
  -6   2   7      394.07      401.30      8.82 o
  -5   2   7     1664.61     1795.67     27.55 o
  -4   2   7      373.32      427.65      5.46 o
  -3   2   7     3022.24     3225.30     35.52 o
  -2   2   7       77.15       83.14      2.34 o
  -1   2   7      883.17      836.58     14.79 o
   0   2   7        1.60        5.07      2.23 o
   1   2   7       72.78       68.04      2.33 o
   2   2   7        6.63       15.64      1.11 o
   3   2   7      506.33      512.31      7.74 o
   4   2   7      144.94      147.79      2.74 o
   5   2   7      462.75      464.91     12.16 o
   6   2   7        0.02       41.72      2.71 o
   7   2   7      787.98      815.37     10.88 o
   8   2   7      204.55      230.67      4.83 o
   9   2   7      483.25      444.77     12.36 o
  10   2   7       31.30       42.50      4.54 o
  11   2   7       10.09        8.48     10.57 o
  12   2   7       59.42       78.35      3.83 o
 -17   3   7       90.33       84.56      6.00 o
 -16   3   7       11.50       24.62      7.79 o
 -15   3   7      425.82      399.83     24.82 o
 -14   3   7        0.72        3.54      3.26 o
 -13   3   7       96.01       93.01      3.75 o
 -12   3   7        6.67        7.42      1.29 o
 -11   3   7       42.19       47.77      7.74 o
 -10   3   7      330.56      287.74      9.52 o
  -9   3   7        7.43       13.47      7.64 o
  -8   3   7      176.52      181.06      6.98 o
  -7   3   7      265.50      261.44      3.98 o
  -6   3   7      582.29      578.35      9.71 o
  -5   3   7      318.75      305.48     13.73 o
  -4   3   7      256.54      241.54      9.07 o
  -3   3   7      196.79      206.78      4.81 o
  -2   3   7      131.11      135.84      2.71 o
  -1   3   7      286.67      324.72      7.96 o
   0   3   7       62.11       68.66      2.88 o
   1   3   7      386.83      396.19      4.63 o
   2   3   7       19.26       20.72      1.85 o
   3   3   7      123.45      125.92      7.30 o
   4   3   7      533.30      505.92     10.11 o
   5   3   7       39.71       54.05      4.88 o
   6   3   7      368.45      367.78      8.40 o
   7   3   7        8.87       25.13      3.79 o
   8   3   7      109.79      112.09      9.60 o
   9   3   7        6.11       18.95      4.06 o
  10   3   7        0.21       11.56      5.33 o
  11   3   7       48.45       51.80      5.97 o
 -15   4   7       32.39       49.07     17.98 o
 -14   4   7       27.27       47.16     11.38 o
 -13   4   7       42.32       39.88      7.03 o
 -12   4   7       47.89       54.37      6.72 o
 -11   4   7        9.12        1.73      2.17 o
 -10   4   7      408.77      377.34     27.64 o
  -9   4   7        9.98       20.45      9.29 o
  -8   4   7       36.04       41.44      4.83 o
  -7   4   7       43.48       55.82      3.14 o
  -6   4   7      274.46      265.10      4.56 o
  -5   4   7       58.31       56.88      2.04 o
  -4   4   7        8.32        8.68      3.94 o
  -3   4   7       59.45       61.87      4.37 o
  -2   4   7       71.70       71.62      4.34 o
  -1   4   7       32.22       56.50      2.78 o
   0   4   7       14.43       23.56      3.56 o
   1   4   7        2.90       10.47      2.16 o
   2   4   7       36.57       36.89      1.97 o
   3   4   7        4.63       15.42      1.62 o
   4   4   7        9.04       12.09      6.25 o
   5   4   7      163.92      135.36     11.43 o
   6   4   7        5.50        6.33      2.78 o
   7   4   7       84.73       88.49     19.31 o
   8   4   7        3.78       16.27      4.06 o
   9   4   7      339.27      322.81     10.99 o
 -11   5   7       43.28       56.32      5.29 o
 -10   5   7       61.12       67.09      4.48 o
  -9   5   7       35.75       37.76      6.46 o
  -8   5   7       52.60       60.84      5.96 o
  -7   5   7        8.17       15.41      3.48 o
  -6   5   7       81.86       77.05      5.43 o
  -5   5   7        8.07       19.61      2.64 o
  -4   5   7        0.01        1.73      1.53 o
  -3   5   7       58.40       53.49      4.26 o
  -2   5   7      186.39      173.80      9.66 o
  -1   5   7       29.51       24.15      9.02 o
   0   5   7       52.99       41.59      4.00 o
   1   5   7        4.66       12.54      2.94 o
   2   5   7        0.58       10.51      4.63 o
   3   5   7       92.56       76.59      2.84 o
   4   5   7        2.47       17.92      5.64 o
   5   5   7        5.60       23.08      7.47 o
   6   5   7        2.86        4.84      4.39 o
 -19   0   8      989.10      983.97     25.31 o
 -18   0   8       51.19       66.73     12.31 o
 -17   0   8      118.20      123.96     14.63 o
 -16   0   8        7.18       23.50      3.34 o
 -15   0   8       52.96       62.98      4.92 o
 -14   0   8        5.61       32.70      4.21 o
 -13   0   8        2.86        6.63      5.23 o
 -12   0   8      145.94      151.74      9.35 o
 -11   0   8      320.86      301.97     20.57 o
 -10   0   8     5043.27     5082.04     93.71 o
  -9   0   8     3189.35     3224.65     50.92 o
  -8   0   8     4207.96     4195.33     58.13 o
  -7   0   8      583.62      529.01      9.00 o
  -6   0   8      485.59      426.25      8.54 o
  -5   0   8      465.37      451.36     12.89 o
  -4   0   8      477.35      488.03     17.94 o
  -3   0   8        4.01        5.88      1.80 o
  -2   0   8     1632.01     1638.74     38.42 o
  -1   0   8      316.54      293.61      7.14 o
   0   0   8     3107.73     3166.01     58.06 o
   1   0   8      216.00      197.77     11.30 o
   2   0   8       89.09       95.22      8.81 o
   3   0   8      146.10      124.70      4.27 o
   4   0   8      232.29      232.94      5.65 o
   5   0   8      143.65      147.71     11.34 o
   6   0   8      213.93      203.67      5.48 o
   7   0   8       60.13       66.33      3.27 o
   8   0   8        9.74        4.33      2.37 o
   9   0   8      410.97      352.83     10.02 o
  10   0   8       57.04       52.50      3.79 o
  11   0   8        3.02        8.36      3.72 o
  12   0   8        4.71       20.60      4.00 o
  13   0   8        3.80       20.43      6.25 o
 -19   1   8      359.94      353.80      9.47 o
 -18   1   8       38.37       55.35      8.70 o
 -17   1   8      210.93      207.12      7.32 o
 -16   1   8        3.45       18.29      3.43 o
 -15   1   8       28.45       36.68      2.11 o
 -14   1   8        2.51        3.48      1.36 o
 -13   1   8       51.12       61.88      6.08 o
 -12   1   8      123.82      115.65      9.27 o
 -11   1   8      382.40      399.82      8.45 o
 -10   1   8      102.79       89.69      6.04 o
  -9   1   8       49.64       46.29      1.37 o
  -8   1   8     1627.42     1619.56     24.28 o
  -7   1   8     7985.96     8105.16     94.67 o
  -6   1   8     4068.75     4121.22     56.82 o
  -5   1   8     1410.21     1414.99     27.54 o
  -4   1   8       41.56       37.90      0.76 o
  -3   1   8        1.37        4.73      1.22 o
  -2   1   8        6.46        8.68      0.86 o
  -1   1   8      247.04      233.69      5.12 o
   0   1   8       47.79       46.33      1.38 o
   1   1   8       98.53       98.41      3.00 o
   2   1   8      194.87      184.52      7.02 o
   3   1   8       41.47       55.25      1.83 o
   4   1   8       69.00       69.71      2.33 o
   5   1   8      201.53      202.17      9.25 o
   6   1   8      499.85      505.46     15.37 o
   7   1   8      857.74      821.44     11.75 o
   8   1   8        6.05        6.72      3.57 o
   9   1   8      157.45      116.52      3.15 o
  10   1   8       53.63       53.51      8.41 o
  11   1   8       41.03       54.44      4.49 o
  12   1   8       36.68       61.35      8.73 o
 -18   2   8        0.49       18.64      6.25 o
 -17   2   8       57.90       63.26     11.21 o
 -16   2   8        9.17       19.34     13.70 o
 -15   2   8       21.51       35.14      5.53 o
 -14   2   8        1.12        9.61      1.87 o
 -13   2   8       16.97       23.46      1.75 o
 -12   2   8      159.19      152.01      2.92 o
 -11   2   8        8.73        9.26      1.19 o
 -10   2   8       90.55       86.34      2.15 o
  -9   2   8        3.71        2.68      2.11 o
  -8   2   8     2378.83     2359.54     32.73 o
  -7   2   8     1238.95     1235.54     19.61 o
  -6   2   8      176.33      167.94      2.41 o
  -5   2   8     2065.15     2107.52     23.80 o
  -4   2   8       46.04       56.28      1.22 o
  -3   2   8     1926.02     1999.79     31.85 o
  -2   2   8       17.32       17.87      2.67 o
  -1   2   8       57.67       49.27      2.07 o
   0   2   8       11.43       20.25      0.98 o
   1   2   8        1.41        0.64      2.59 o
   2   2   8       99.60       93.24      3.15 o
   3   2   8       72.02       80.59      3.91 o
   4   2   8     2305.93     2273.40     27.71 o
   5   2   8      160.58      144.56      4.88 o
   6   2   8     1746.69     1790.53     22.44 o
   7   2   8      991.94     1023.95     15.03 o
   8   2   8       62.28       76.01      4.04 o
   9   2   8        6.66       18.00      3.29 o
  10   2   8       26.65       28.89      4.61 o
  11   2   8       11.72       35.81      6.62 o
  12   2   8        8.75        2.26      8.61 o
 -17   3   8        5.87       22.29      7.01 o
 -16   3   8       26.32       29.05      3.09 o
 -15   3   8       63.88       80.31      3.45 o
 -14   3   8        7.35       21.87      2.94 o
 -13   3   8       47.81       47.22      3.26 o
 -12   3   8       48.03       53.59      9.10 o
 -11   3   8      241.85      227.32      8.23 o
 -10   3   8     1405.96     1363.53     16.95 o
  -9   3   8       93.71       94.29      3.45 o
  -8   3   8      310.58      293.48      4.70 o
  -7   3   8       23.87       23.99      3.45 o
  -6   3   8       72.54       69.23      4.05 o
  -5   3   8       78.38       92.53      4.41 o
  -4   3   8      263.41      266.70     11.31 o
  -3   3   8      114.28      114.87      5.57 o
  -2   3   8       54.93       68.35      1.42 o
  -1   3   8      313.60      294.60      7.72 o
   0   3   8      268.33      248.36      5.85 o
   1   3   8        6.06        4.80      1.33 o
   2   3   8      637.49      612.78     15.56 o
   3   3   8       31.26       45.57      2.42 o
   4   3   8     2812.17     2756.99     31.59 o
   5   3   8      114.70      115.50      2.46 o
   6   3   8      857.69      845.27     13.84 o
   7   3   8        3.44       16.33      3.13 o
   8   3   8       23.92       32.55      6.47 o
   9   3   8        0.59       23.07      7.22 o
  10   3   8        0.12       20.66      5.00 o
 -15   4   8       63.38       72.24     14.58 o
 -14   4   8       56.71       67.49      5.34 o
 -13   4   8        0.43       -1.66      2.05 o
 -12   4   8       14.27       13.48      2.74 o
 -11   4   8        0.31        3.34      2.10 o
 -10   4   8      139.16      120.57      2.89 o
  -9   4   8        7.96       14.25      3.58 o
  -8   4   8      134.28      132.86      4.61 o
  -7   4   8       94.38       93.72      5.63 o
  -6   4   8       59.90       62.14      2.37 o
  -5   4   8        2.47        8.38      2.63 o
  -4   4   8      172.85      171.96      3.58 o
  -3   4   8      261.50      255.90      4.65 o
  -2   4   8      132.49      119.05      4.60 o
  -1   4   8       14.32       13.37      2.16 o
   0   4   8        9.84        9.97      1.91 o
   1   4   8       53.78       44.90      2.85 o
   2   4   8      328.78      290.54      6.48 o
   3   4   8      116.97      106.19      3.57 o
   4   4   8       28.50       36.76      6.74 o
   5   4   8        0.01        4.13      5.59 o
   6   4   8        0.47       12.34      3.27 o
   7   4   8        0.68        8.86      3.83 o
   8   4   8      106.90      131.80     12.66 o
 -11   5   8        0.00       11.96      5.02 o
 -10   5   8       49.18       55.57      2.74 o
  -9   5   8        4.06        9.58      2.57 o
  -8   5   8       22.93       27.78      4.79 o
  -7   5   8        7.07       10.87      4.29 o
  -6   5   8       20.67       23.71      2.66 o
  -5   5   8      205.83      233.66      8.84 o
  -4   5   8      131.76      114.10      5.01 o
  -3   5   8       51.94       58.49      3.57 o
  -2   5   8       12.69       17.06      1.93 o
  -1   5   8      199.54      195.85     13.60 o
   0   5   8       59.85       47.98      6.03 o
   1   5   8       72.91       61.71      4.77 o
   2   5   8      126.57       99.45      2.83 o
   3   5   8       13.77       17.89      7.10 o
   4   5   8        2.39       19.54      5.52 o
   5   5   8       21.21       21.58      3.30 o
 -19   1   9       50.74       70.27     10.19 o
 -18   1   9      102.62      120.35      4.75 o
 -17   1   9        3.51        4.84      3.06 o
 -16   1   9       76.80       69.89      9.62 o
 -15   1   9       23.92       30.22      7.51 o
 -14   1   9      170.99      162.22      6.46 o
 -13   1   9        0.35       10.42      3.62 o
 -12   1   9      397.98      422.35      9.37 o
 -11   1   9      115.37      112.98      5.04 o
 -10   1   9        0.21        4.01      1.75 o
  -9   1   9       31.33       28.66      3.63 o
  -8   1   9      258.63      257.10     10.18 o
  -7   1   9     1848.91     1763.52     48.52 o
  -6   1   9       25.83       22.15      2.20 o
  -5   1   9        8.21        7.95      2.09 o
  -4   1   9        3.75        2.17      1.46 o
  -3   1   9       44.87       40.29      3.15 o
  -2   1   9       51.78       52.40      1.57 o
  -1   1   9      376.39      357.07      5.66 o
   0   1   9     1516.46     1590.41     27.96 o
   1   1   9        6.42       10.41      2.78 o
   2   1   9        3.96        7.19      4.24 o
   3   1   9       22.18       15.26      2.31 o
   4   1   9        0.01       -0.91      2.80 o
   5   1   9      189.57      208.80      4.45 o
   6   1   9      878.63      948.12     13.51 o
   7   1   9       70.46       67.46      5.03 o
   8   1   9      263.87      244.17      7.42 o
   9   1   9       11.42       23.70      8.32 o
  10   1   9       84.00       76.77      3.34 o
  11   1   9       31.39       41.04      6.72 o
  12   1   9       14.53       20.78     10.86 o
 -18   2   9        5.08       31.81      7.21 o
 -17   2   9       70.35       70.65      3.31 o
 -16   2   9        0.00        7.06      1.62 o
 -15   2   9       14.94       25.71      2.14 o
 -14   2   9        4.36        2.99      8.91 o
 -13   2   9        0.26        1.53      2.93 o
 -12   2   9      259.88      241.52      4.05 o
 -11   2   9      296.58      264.67      9.60 o
 -10   2   9       39.22       29.20      1.52 o
  -9   2   9       33.76       31.07      1.78 o
  -8   2   9      174.88      166.06      5.87 o
  -7   2   9     1740.34     1689.35     34.24 o
  -6   2   9      220.37      212.37      4.79 o
  -5   2   9       19.35       23.07      3.38 o
  -4   2   9        7.94       12.70      2.80 o
  -3   2   9       43.56       46.41      2.19 o
  -2   2   9      317.35      269.73      8.86 o
  -1   2   9       16.71       16.45      1.72 o
   0   2   9       75.99       83.52      4.65 o
   1   2   9        0.20        2.52      1.86 o
   2   2   9     1643.69     1597.69     21.49 o
   3   2   9        3.15       14.14      3.32 o
   4   2   9      107.71       99.39      4.04 o
   5   2   9      253.45      315.67      9.05 o
   6   2   9     1083.79     1131.77     28.05 o
   7   2   9      274.68      278.80      5.16 o
   8   2   9        6.66        7.46      8.91 o
   9   2   9       20.87       27.62      2.78 o
  10   2   9        0.36       12.94      6.53 o
  11   2   9        1.79       15.57      5.59 o
 -17   3   9        9.10       17.22      3.01 o
 -16   3   9        0.02       23.49      6.53 o
 -15   3   9       83.63      110.97     12.76 o
 -14   3   9        0.01        8.25      1.71 o
 -13   3   9      207.55      199.22     10.09 o
 -12   3   9      145.63      155.71     11.00 o
 -11   3   9        2.65        8.73      2.73 o
 -10   3   9      847.78      826.20     14.99 o
  -9   3   9      345.94      322.81     10.16 o
  -8   3   9      156.63      160.45      8.14 o
  -7   3   9      130.96      125.74      5.58 o
  -6   3   9        0.02       11.10      2.29 o
  -5   3   9       16.71       16.12      0.85 o
  -4   3   9       70.43       74.97      3.46 o
  -3   3   9       83.28       69.20      2.94 o
  -2   3   9       82.53       88.73      4.82 o
  -1   3   9        0.10        0.00      1.23 o
   0   3   9      129.61      127.35      3.40 o
   1   3   9        0.41        1.90      4.22 o
   2   3   9     2800.68     2818.51     36.45 o
   3   3   9        1.06       23.46      6.53 o
   4   3   9      133.33      129.84      3.12 o
   5   3   9     1121.05     1128.71     15.12 o
   6   3   9       74.75       74.68      2.79 o
   7   3   9       58.96       57.92      3.61 o
   8   3   9       27.11       34.98      2.83 o
   9   3   9       15.58       10.07      3.21 o
 -14   4   9       15.96       27.06     10.14 o
 -13   4   9        5.53       20.52      4.21 o
 -12   4   9      149.58      127.03      3.67 o
 -11   4   9        5.97        1.46      2.50 o
 -10   4   9      464.74      434.33      8.56 o
  -9   4   9      589.51      584.35     19.36 o
  -8   4   9      105.28      109.24      2.62 o
  -7   4   9      115.48      120.15      2.65 o
  -6   4   9       23.34       24.78      1.98 o
  -5   4   9      240.83      220.51      3.92 o
  -4   4   9       28.01       25.69      3.17 o
  -3   4   9       41.61       33.39      4.00 o
  -2   4   9       64.59       57.10      2.10 o
  -1   4   9       74.64       67.15      3.31 o
   0   4   9        2.46        7.29      1.60 o
   1   4   9        4.43        7.12      2.25 o
   2   4   9      307.30      276.35      4.90 o
   3   4   9        2.81       11.82      2.11 o
   4   4   9       20.55       24.03      4.23 o
   5   4   9       27.30       38.09      3.28 o
   6   4   9       60.26       58.97      5.29 o
   7   4   9       95.08       89.23      4.84 o
 -11   5   9        2.68        6.29      6.53 o
 -10   5   9      128.88      136.66      5.52 o
  -9   5   9      142.48      140.01      7.94 o
  -8   5   9      148.40      137.18      5.67 o
  -7   5   9        0.03        6.96      5.87 o
  -6   5   9       25.49       31.28      5.37 o
  -5   5   9       82.66       83.32      7.17 o
  -4   5   9       16.99       15.31      1.79 o
  -3   5   9      137.00      115.08      4.91 o
  -2   5   9        0.19        2.90      2.60 o
  -1   5   9        0.76       18.21      3.13 o
   0   5   9       53.96       51.45      2.86 o
   1   5   9      112.92       98.84      3.29 o
   2   5   9      274.67      241.73      8.61 o
   3   5   9       73.91       67.16      8.82 o
   4   5   9      128.56      107.57      5.84 o
 -19   0  10      152.91      147.70      7.56 o
 -18   0  10        3.18       14.19      3.32 o
 -17   0  10       24.06       33.19     11.82 o
 -16   0  10       18.22       25.13      5.89 o
 -15   0  10       88.64       94.36     10.34 o
 -14   0  10     1373.95     1391.68     27.02 o
 -13   0  10       41.01       60.99      3.63 o
 -12   0  10      665.96      723.66     14.56 o
 -11   0  10       40.65       49.09      7.16 o
 -10   0  10        0.15        1.34      0.85 o
  -9   0  10      135.18      128.05      9.27 o
  -8   0  10       57.86       57.37      2.96 o
  -7   0  10     1489.76     1444.21     27.06 o
  -6   0  10        0.15       -1.33      1.92 o
  -5   0  10        0.60       -0.15      1.43 o
  -4   0  10      491.67      481.79      9.82 o
  -3   0  10       14.28       23.48      7.28 o
  -2   0  10     4033.07     4074.61     87.29 o
  -1   0  10     2342.59     2442.95     53.76 o
   0   0  10     1049.00     1172.10     22.48 o
   1   0  10      607.63      594.00     11.96 o
   2   0  10        0.84        1.20      3.06 o
   3   0  10       55.58       48.12      2.78 o
   4   0  10      109.43       90.55      3.57 o
   6   0  10       13.04       19.51      8.28 o
   7   0  10      441.57      313.53      8.08 o
   8   0  10       40.88       31.53      3.21 o
   9   0  10       11.65       25.10      5.08 o
  10   0  10       40.18       41.42      3.59 o
  11   0  10       64.32       94.57     20.34 o
 -19   1  10      161.29      178.24      7.88 o
 -18   1  10       33.99       31.43      5.05 o
 -17   1  10        4.80        8.38      2.99 o
 -16   1  10        7.76       28.92      4.39 o
 -15   1  10        0.79       12.07      3.64 o
 -14   1  10        0.52        6.56      3.69 o
 -13   1  10       27.89       31.41      3.65 o
 -12   1  10       57.16       52.42      2.46 o
 -11   1  10       34.25       36.45      1.73 o
 -10   1  10       51.04       44.68      2.52 o
  -9   1  10       83.19       78.69      2.04 o
  -8   1  10      107.82       92.05      3.15 o
  -7   1  10      237.54      255.87      4.15 o
  -6   1  10      378.33      361.76      4.88 o
  -5   1  10      707.90      738.32      8.35 o
  -4   1  10      305.97      305.21      4.11 o
  -3   1  10       15.65       10.89      4.49 o
  -2   1  10       28.38       22.66      3.42 o
  -1   1  10       45.26       48.32      2.11 o
   0   1  10     3255.35     3366.95     43.57 o
   1   1  10      212.03      212.58      6.74 o
   2   1  10        7.48       15.95      3.37 o
   3   1  10      239.81      240.16      7.61 o
   4   1  10      413.09      424.81      6.65 o
   5   1  10      119.10      130.45      5.92 o
   6   1  10      107.76      114.36      4.84 o
   7   1  10        0.77       29.56      2.13 o
   8   1  10       64.17       60.34      7.09 o
   9   1  10      117.55       97.84      6.01 o
  10   1  10       24.87       27.48      3.50 o
  11   1  10       88.81      120.92      6.12 o
 -18   2  10        2.83       24.36      8.07 o
 -17   2  10       56.18       66.96      9.57 o
 -16   2  10       12.72       12.97      2.05 o
 -15   2  10        0.03        9.46      3.20 o
 -14   2  10        1.44        7.92      1.71 o
 -13   2  10       15.95       16.42      2.66 o
 -12   2  10      265.40      264.22      5.06 o
 -11   2  10       87.29       82.71      1.95 o
 -10   2  10       27.53       28.29      3.98 o
  -9   2  10      137.57      121.14     12.79 o
  -8   2  10       12.43       14.22      3.10 o
  -7   2  10      616.90      618.65     11.81 o
  -6   2  10       53.30       51.94      1.70 o
  -5   2  10        0.87        6.27      1.29 o
  -4   2  10       45.50       44.94      1.83 o
  -3   2  10        2.00        7.75      1.48 o
  -2   2  10       17.73       13.13      1.68 o
  -1   2  10        1.86        6.12      1.80 o
   0   2  10      149.45      159.83      4.74 o
   1   2  10      170.28      167.24      4.73 o
   2   2  10       89.24       76.60      5.58 o
   3   2  10     1316.65     1327.15     15.74 o
   4   2  10      701.54      714.65      9.80 o
   5   2  10      139.58      169.79     12.61 o
   6   2  10        1.59       14.62      2.19 o
   7   2  10       34.92       35.47      4.92 o
   8   2  10        2.85       15.65      2.87 o
   9   2  10       30.24       46.62      2.81 o
  10   2  10        3.58       24.32      6.03 o
 -16   3  10       82.97       78.76      6.82 o
 -15   3  10        0.66       13.21      7.74 o
 -14   3  10       51.13       45.52      2.31 o
 -13   3  10       38.49       41.43      4.03 o
 -12   3  10       48.35       53.95      5.11 o
 -11   3  10       69.02       67.35      3.68 o
 -10   3  10       35.09       30.42      1.45 o
  -9   3  10       18.49       25.00      3.06 o
  -8   3  10      344.68      352.89      9.19 o
  -7   3  10       51.72       59.81      1.56 o
  -6   3  10      137.84      147.73      5.73 o
  -5   3  10      175.69      214.16      6.17 o
  -4   3  10        5.55        8.18      2.92 o
  -3   3  10       29.30       36.62      2.25 o
  -2   3  10       48.75       64.89      2.77 o
  -1   3  10      110.77      118.12      4.18 o
   0   3  10       16.74       21.05      2.41 o
   1   3  10      255.69      232.21      4.99 o
   2   3  10      200.55      194.74      5.38 o
   3   3  10       25.25       29.23      3.84 o
   4   3  10        1.29       12.62      3.51 o
   5   3  10       72.49       75.56      5.61 o
   6   3  10       43.96       50.04      5.85 o
   7   3  10       97.82       90.53      6.22 o
   8   3  10        1.67       11.75      5.52 o
 -14   4  10        0.03        5.68      2.90 o
 -13   4  10      172.80      158.23     10.83 o
 -12   4  10       93.94       88.14      6.62 o
 -11   4  10        0.00        7.30      2.80 o
 -10   4  10      215.19      213.90      8.03 o
  -9   4  10      171.27      176.54      8.46 o
  -8   4  10       53.30       52.97      2.44 o
  -7   4  10      159.28      175.83      7.31 o
  -6   4  10        0.38       20.02      5.19 o
  -5   4  10      151.42      125.71      9.57 o
  -4   4  10      222.82      188.38      7.68 o
  -3   4  10      737.92      682.99     10.42 o
  -2   4  10      394.84      358.85      5.76 o
  -1   4  10        2.58        8.16      7.41 o
   0   4  10       15.19       19.71      4.32 o
   1   4  10       26.98       33.51      2.61 o
   2   4  10       12.38       21.00      4.76 o
   3   4  10       48.99       52.04      4.75 o
   4   4  10        2.52        2.00      3.35 o
   5   4  10       41.07       41.93      5.38 o
   6   4  10        9.19       12.99      2.73 o
 -10   5  10      583.70      549.98     60.94 o
  -9   5  10        0.78       10.48      9.91 o
  -8   5  10       22.13       28.54      3.70 o
  -7   5  10        3.19        4.68      1.82 o
  -6   5  10       17.12       19.13      2.96 o
  -5   5  10      220.59      200.59      9.18 o
  -4   5  10        1.99        3.50      3.68 o
  -3   5  10        4.62       12.55      3.79 o
  -2   5  10        1.68        4.40      4.27 o
  -1   5  10       36.06       25.62      7.80 o
   0   5  10        0.04        9.82      8.27 o
   1   5  10       18.44       39.69      7.02 o
   2   5  10      118.52      105.07      5.74 o
 -19   1  11       11.93       32.98      4.29 o
 -18   1  11       18.42       34.00      5.62 o
 -17   1  11       33.67       28.74      3.46 o
 -16   1  11        0.52        3.94      2.35 o
 -15   1  11        6.09        7.57      2.72 o
 -14   1  11       30.83       40.43      5.80 o
 -13   1  11        0.08        7.46      2.16 o
 -12   1  11       35.27       42.13      4.79 o
 -11   1  11      269.13      261.65      4.51 o
 -10   1  11      711.92      686.00      9.07 o
  -9   1  11        2.57        9.90      2.74 o
  -8   1  11      446.28      406.06      5.28 o
  -7   1  11      455.17      484.37     12.76 o
  -6   1  11      599.61      571.86     11.45 o
  -5   1  11      142.25      142.26      3.99 o
  -4   1  11       32.60       32.82      3.33 o
  -3   1  11        2.56        5.89      1.60 o
  -2   1  11        1.01        0.24      1.75 o
  -1   1  11       19.65       21.23      3.78 o
   0   1  11      764.99      758.07     15.88 o
   1   1  11       51.44       50.93      2.72 o
   2   1  11       24.14       15.50      1.90 o
   3   1  11      114.87      102.83      5.26 o
   4   1  11       69.02       67.57      3.72 o
   5   1  11      155.36      151.72      8.38 o
   6   1  11       65.52       71.41      5.62 o
   7   1  11      393.46      354.71     11.77 o
   8   1  11       35.75       40.90      4.45 o
   9   1  11       92.54      105.73      4.11 o
  10   1  11        2.04       37.89      8.14 o
 -18   2  11        9.56       14.33      8.37 o
 -17   2  11        9.94       15.38      2.51 o
 -16   2  11      211.05      208.94      5.97 o
 -15   2  11       17.14       22.96      3.88 o
 -14   2  11      151.70      149.96      6.23 o
 -13   2  11       77.25       78.35      3.04 o
 -12   2  11       39.40       47.29      3.95 o
 -11   2  11       14.45       13.02      2.22 o
 -10   2  11       10.94       12.21      1.33 o
  -9   2  11      775.76      763.63     18.47 o
  -8   2  11       26.55       22.95      2.62 o
  -7   2  11     1348.87     1309.53     16.56 o
  -6   2  11       13.44       16.49      2.21 o
  -5   2  11        9.55       13.57      0.96 o
  -4   2  11        2.41        6.82      2.89 o
  -3   2  11       56.20       50.53      2.50 o
  -2   2  11        8.12       11.89      1.92 o
  -1   2  11      191.08      191.55      4.79 o
   0   2  11       68.95       66.57      2.76 o
   1   2  11      640.96      604.63     10.88 o
   2   2  11      100.23      102.04      3.44 o
   3   2  11      214.47      224.97      7.98 o
   4   2  11       23.51       25.52      4.05 o
   5   2  11      252.23      245.61      5.43 o
   6   2  11       10.02       14.11      3.27 o
   7   2  11        1.97        9.19      2.96 o
   8   2  11       25.73       34.21      2.44 o
   9   2  11       15.86       23.58      3.94 o
 -16   3  11       10.68        8.16      2.47 o
 -15   3  11       33.67       44.59      3.00 o
 -14   3  11       73.59       87.41      7.63 o
 -13   3  11        0.06        4.75      1.90 o
 -12   3  11       43.86       34.74      1.84 o
 -11   3  11      178.89      159.64      6.92 o
 -10   3  11      793.84      780.72     23.33 o
  -9   3  11      150.09      145.36      5.78 o
  -8   3  11       24.98       37.52      3.86 o
  -7   3  11      165.97      158.72      7.08 o
  -6   3  11        7.74       17.96      4.69 o
  -5   3  11      128.35      117.13      3.76 o
  -4   3  11      103.10       82.93      4.22 o
  -3   3  11      181.00      181.74      5.71 o
  -2   3  11       43.08       42.21      1.43 o
  -1   3  11      191.83      205.83      7.34 o
   0   3  11       36.19       26.47      1.95 o
   1   3  11        6.60       13.63      3.81 o
   2   3  11      150.23      151.52      4.89 o
   3   3  11       79.19       79.24      5.62 o
   4   3  11      158.69      138.75      5.33 o
   5   3  11      408.62      385.36      6.68 o
   6   3  11       66.46       79.12      3.46 o
   7   3  11        9.87       18.54      4.13 o
 -14   4  11       56.80       64.13     13.83 o
 -13   4  11        2.12       14.29      4.80 o
 -12   4  11        0.72       10.19      3.16 o
 -11   4  11       42.29       41.43      2.84 o
 -10   4  11       23.94       30.20      2.39 o
  -9   4  11        0.49        2.72      2.90 o
  -8   4  11        2.37        5.97      2.92 o
  -7   4  11       12.22       15.90      2.39 o
  -6   4  11      143.97      139.89      8.51 o
  -5   4  11        1.35       17.06      6.52 o
  -4   4  11       14.00       20.58      2.72 o
  -3   4  11       52.24       48.76      3.90 o
  -2   4  11       15.91       23.22      1.99 o
  -1   4  11        0.51        7.98      4.09 o
   0   4  11       14.59       17.12      1.58 o
   1   4  11       93.99       93.80      6.61 o
   2   4  11       15.85       26.02      2.32 o
   3   4  11      240.31      226.10     10.85 o
   4   4  11      114.80       96.34      7.17 o
   5   4  11       25.38       43.33      6.35 o
  -9   5  11       44.85       61.06      4.25 o
  -8   5  11        5.14       32.31      3.98 o
  -7   5  11       43.36       45.71      6.88 o
  -6   5  11        3.06        3.61      2.39 o
  -5   5  11       56.10       49.46      4.90 o
  -4   5  11       84.62       79.60      4.65 o
  -3   5  11        0.48       11.03      4.13 o
  -2   5  11        2.08       18.48      8.47 o
  -1   5  11        4.12        7.72      4.81 o
   0   5  11        0.96        7.27      2.45 o
 -19   0  12        0.55       23.99      8.33 o
 -18   0  12        1.15       19.80      4.82 o
 -17   0  12        0.26        4.55      8.05 o
 -16   0  12        3.22       15.84      4.18 o
 -15   0  12      200.48      189.23      5.84 o
 -14   0  12     1611.71     1632.18     75.57 o
 -13   0  12      916.38      889.62     18.85 o
 -12   0  12      148.28      123.13     14.76 o
 -11   0  12      813.09      859.53     21.21 o
 -10   0  12       17.55       13.96      3.62 o
  -9   0  12     1221.25     1204.83     27.71 o
  -8   0  12      211.48      230.20      5.62 o
  -7   0  12      254.65      262.86     11.88 o
  -6   0  12      569.85      530.04     13.05 o
  -5   0  12       35.16       35.18     10.25 o
  -4   0  12      367.70      351.25     23.07 o
  -3   0  12      277.21      268.58     21.44 o
  -2   0  12        0.30        6.09      2.39 o
  -1   0  12       47.78       41.68      2.55 o
   0   0  12        2.35       -1.56      3.45 o
   1   0  12      117.66      115.06      5.11 o
   2   0  12      131.61      129.12      5.46 o
   3   0  12      321.23      313.83      9.44 o
   4   0  12      130.20      115.63      6.13 o
   5   0  12      521.64      451.31     10.42 o
   6   0  12        3.44       12.24      2.78 o
   7   0  12      135.44      113.21      5.04 o
   8   0  12       11.28       35.81      6.62 o
   9   0  12        1.09        6.33      9.99 o
 -18   1  12        8.52       18.23      4.72 o
 -17   1  12        5.22       11.65      2.19 o
 -16   1  12       15.30       14.99      2.06 o
 -15   1  12      129.65      112.02      9.57 o
 -14   1  12      324.96      300.61      5.12 o
 -13   1  12      167.15      162.05      4.72 o
 -12   1  12      146.27      149.52      9.31 o
 -11   1  12      734.46      700.52     12.17 o
 -10   1  12      252.45      267.15      4.60 o
  -9   1  12       59.74       59.43      8.27 o
  -8   1  12        0.10        1.14      4.70 o
  -7   1  12        1.20       16.14      3.16 o
  -6   1  12       84.26       93.17      2.59 o
  -5   1  12      147.25      147.04      4.64 o
  -4   1  12        3.44       14.52      1.36 o
  -3   1  12       17.84       24.22      2.41 o
  -2   1  12      127.18      124.98      4.09 o
  -1   1  12       95.61      100.88      2.58 o
   0   1  12      750.80      744.88     10.74 o
   1   1  12      122.00      121.23      6.31 o
   2   1  12       71.04       67.26      6.43 o
   3   1  12        8.90       12.73      2.72 o
   4   1  12        5.72       20.34      2.65 o
   5   1  12       10.75       11.37      2.34 o
   6   1  12       43.18       51.44      8.03 o
   7   1  12       54.43       63.06      7.68 o
   8   1  12       14.44       26.89      2.99 o
   9   1  12       24.31       37.50      5.96 o
 -17   2  12       11.12        9.93      2.91 o
 -16   2  12       16.83       24.88      3.00 o
 -15   2  12        1.08        7.58      5.03 o
 -14   2  12      222.00      208.02     10.61 o
 -13   2  12       89.98       74.29      4.02 o
 -12   2  12     1069.70     1090.21     16.08 o
 -11   2  12     1436.77     1455.76     19.95 o
 -10   2  12       61.31       45.76      2.26 o
  -9   2  12     2471.92     2408.42     29.38 o
  -8   2  12        8.18       16.80      2.54 o
  -7   2  12      328.41      342.96      4.65 o
  -6   2  12       33.93       38.33      1.99 o
  -5   2  12       97.11       90.52      2.11 o
  -4   2  12       54.79       52.48      1.98 o
  -3   2  12        0.13        7.97      2.65 o
  -2   2  12        0.56        6.70      5.15 o
  -1   2  12      156.78      162.23      3.80 o
   0   2  12     1717.10     1732.16     34.10 o
   1   2  12      750.32      727.91     10.65 o
   2   2  12      685.14      671.43     10.00 o
   3   2  12     1050.27     1046.09     29.65 o
   4   2  12       30.29       43.48      5.37 o
   5   2  12       36.09       43.93      5.34 o
   6   2  12       20.42       19.97      3.81 o
   7   2  12        0.04       15.00      9.20 o
   8   2  12        6.16       25.48      3.49 o
 -16   3  12        5.12       17.24      4.68 o
 -15   3  12       27.07       25.70      3.13 o
 -14   3  12      359.88      333.73     21.95 o
 -13   3  12      114.78      121.94      5.06 o
 -12   3  12       18.11       16.17      2.79 o
 -11   3  12       19.90       22.91      3.34 o
 -10   3  12       41.68       43.48      7.54 o
  -9   3  12      861.50      869.34     11.57 o
  -8   3  12       19.68       20.46      1.60 o
  -7   3  12        3.96       12.75      3.98 o
  -6   3  12        1.89        5.75      2.34 o
  -5   3  12        9.14       16.68      4.14 o
  -4   3  12      218.14      221.21      5.30 o
  -3   3  12       29.15       22.18      2.80 o
  -2   3  12       20.17       26.49      4.40 o
  -1   3  12      208.40      187.15      3.48 o
   0   3  12     1107.59     1062.35     13.67 o
   1   3  12      210.33      185.91      7.90 o
   2   3  12      874.10      872.75     11.11 o
   3   3  12      452.81      431.62      9.70 o
   4   3  12       92.08       98.16      3.43 o
   5   3  12      148.03      138.08      4.34 o
   6   3  12       23.81       19.01      4.33 o
 -13   4  12       13.66       29.78      6.05 o
 -12   4  12       14.17       24.04      7.86 o
 -11   4  12       45.87       38.06      7.11 o
 -10   4  12       43.40       49.38      2.51 o
  -9   4  12       35.70       29.48      4.66 o
  -8   4  12       91.43       91.44      5.94 o
  -7   4  12      168.89      153.86      8.61 o
  -6   4  12       14.86       14.03      2.24 o
  -5   4  12       14.45       29.29      5.00 o
  -4   4  12        0.57        2.30      3.69 o
  -3   4  12       77.01       73.69      2.17 o
  -2   4  12       39.07       43.27      2.49 o
  -1   4  12       69.29       62.55      4.57 o
   0   4  12      158.19      154.75      8.45 o
   1   4  12       26.29       40.85      4.10 o
   2   4  12       17.74       28.80      1.91 o
   3   4  12      145.26      110.04      7.00 o
   4   4  12      108.99      103.78      8.00 o
  -7   5  12        0.16        1.94      2.55 o
  -6   5  12       81.12       66.73      3.80 o
  -5   5  12      141.65      136.19      7.34 o
  -4   5  12       30.48       50.44     10.18 o
  -3   5  12       26.96       39.95      6.80 o
  -2   5  12       29.35       22.89      3.90 o
 -18   1  13       30.64       36.96      2.88 o
 -17   1  13        7.44       17.27      6.92 o
 -16   1  13      104.06      101.50      4.19 o
 -15   1  13        1.54        7.66      1.87 o
 -14   1  13        3.86       11.54      2.71 o
 -13   1  13        3.89       11.09      1.87 o
 -12   1  13        0.00        2.62      1.48 o
 -11   1  13      165.13      152.73      5.65 o
 -10   1  13        0.07        2.23      2.51 o
  -9   1  13        0.21        2.64      2.98 o
  -8   1  13        4.68        6.94      1.88 o
  -7   1  13       44.43       44.82      5.57 o
  -6   1  13       50.25       58.51      2.16 o
  -5   1  13      148.76      160.28      3.24 o
  -4   1  13      629.55      631.92     13.75 o
  -3   1  13       64.60       63.21      4.29 o
  -2   1  13       63.51       58.97      3.56 o
  -1   1  13        7.95       17.32      2.44 o
   0   1  13        1.77       -3.19      3.46 o
   1   1  13      512.75      490.43     11.25 o
   2   1  13      359.14      366.62     14.74 o
   3   1  13      259.60      237.00      4.73 o
   4   1  13      157.53      131.16      3.45 o
   5   1  13        8.73       21.04      8.80 o
   6   1  13       27.56       31.55      3.14 o
   7   1  13       15.96       28.94      2.71 o
   8   1  13        0.37       12.64      3.98 o
 -17   2  13        9.24       13.12      8.11 o
 -16   2  13      387.11      352.90      7.18 o
 -15   2  13       16.09       26.94      2.49 o
 -14   2  13      258.41      249.45      7.93 o
 -13   2  13      213.61      239.58      4.47 o
 -12   2  13        0.24       11.72      3.08 o
 -11   2  13      523.49      487.64      7.55 o
 -10   2  13        2.99        0.53      1.53 o
  -9   2  13      120.85      109.31      3.29 o
  -8   2  13        1.57        4.00      1.75 o
  -7   2  13       60.34       59.76      4.25 o
  -6   2  13        1.13        4.02      1.78 o
  -5   2  13       18.46       18.09      1.34 o
  -4   2  13        0.39        7.98      3.30 o
  -3   2  13       51.82       54.54      6.44 o
  -2   2  13     1591.02     1551.66     22.29 o
  -1   2  13      285.68      262.65      6.06 o
   0   2  13      822.28      785.55     22.48 o
   1   2  13        4.71        8.38      1.95 o
   2   2  13      431.59      410.91     14.64 o
   3   2  13      269.28      273.06     10.98 o
   4   2  13        8.40       25.87      2.56 o
   5   2  13       16.88       21.20      3.14 o
   6   2  13        1.38        6.94      3.18 o
   7   2  13        0.57        8.10      2.96 o
 -15   3  13       12.10       18.11      3.04 o
 -14   3  13      199.55      180.10      5.07 o
 -13   3  13      568.85      500.38     14.74 o
 -12   3  13      104.12       91.64      5.78 o
 -11   3  13      534.06      468.06     21.39 o
 -10   3  13        0.24        2.82      2.00 o
  -9   3  13      106.42       97.08     11.25 o
  -8   3  13        0.64        9.34      2.31 o
  -7   3  13       29.40       31.82      3.54 o
  -6   3  13       63.58       62.40      3.00 o
  -5   3  13        0.47       17.37      5.43 o
  -4   3  13      355.73      315.35      5.27 o
  -3   3  13       54.50       68.25      3.89 o
  -2   3  13      454.41      457.71     10.89 o
  -1   3  13        3.53        7.97      4.04 o
   0   3  13        0.03       -0.09      4.58 o
   1   3  13      771.90      724.85     11.46 o
   2   3  13       77.87       71.43      4.29 o
   3   3  13      361.63      352.14      7.39 o
   4   3  13       30.38       24.97      6.95 o
   5   3  13       15.82       28.15      6.31 o
 -13   4  13       75.62       76.92      4.71 o
 -12   4  13        5.82       17.64      2.95 o
 -11   4  13      229.16      229.75      7.43 o
 -10   4  13       21.33       26.64      2.38 o
  -9   4  13       39.05       35.80      3.61 o
  -8   4  13       27.25       25.90      2.35 o
  -7   4  13        2.91        5.32      3.30 o
  -6   4  13       74.53       59.60      2.36 o
  -5   4  13       37.00       38.82      1.66 o
  -4   4  13       28.22       21.11      3.45 o
  -3   4  13       76.30       62.06      2.50 o
  -2   4  13       10.79       15.35      3.57 o
  -1   4  13      122.65      111.37      5.27 o
   0   4  13      129.15      122.24      7.29 o
   1   4  13       57.76       58.96      3.44 o
   2   4  13       25.64       28.16      3.50 o
 -17   0  14      118.60       96.26      5.42 o
 -16   0  14      102.59       86.99      4.94 o
 -15   0  14        4.17        2.25      2.90 o
 -14   0  14       10.74       16.63      2.47 o
 -13   0  14      112.14      107.33     11.76 o
 -12   0  14       32.71       32.45      2.71 o
 -11   0  14      322.23      340.35     10.69 o
 -10   0  14        9.56       11.24      2.27 o
  -9   0  14      593.96      626.27     25.84 o
  -8   0  14        8.94       22.41      2.38 o
  -7   0  14       64.08       67.69      3.12 o
  -6   0  14      464.15      460.13     10.06 o
  -5   0  14      301.32      276.52      6.88 o
  -4   0  14        0.18        8.77      2.66 o
  -3   0  14       35.71       47.62      3.21 o
  -2   0  14      131.52      131.02      4.35 o
  -1   0  14       72.86       72.21      3.43 o
   0   0  14      192.38      216.15     14.09 o
   1   0  14       17.55       27.15      3.48 o
   2   0  14       24.91       38.48      3.09 o
   3   0  14      492.92      451.35     14.13 o
   4   0  14        3.69       13.21      3.74 o
   5   0  14       31.85       47.65      6.38 o
   6   0  14      173.20      148.91      9.05 o
 -18   1  14       79.36       78.77      3.52 o
 -17   1  14        1.21       18.23      4.34 o
 -16   1  14      180.40      168.80      9.58 o
 -15   1  14       83.77       71.98      5.70 o
 -14   1  14      161.59      154.60     10.55 o
 -13   1  14       18.72       28.62      2.16 o
 -12   1  14       40.54       28.24      5.94 o
 -11   1  14        9.48       14.88      4.04 o
 -10   1  14       42.41       41.56      2.67 o
  -9   1  14       83.71       79.92      6.08 o
  -8   1  14       61.32       66.52      2.69 o
  -7   1  14       32.57       36.07      3.70 o
  -6   1  14        0.50       19.62      3.98 o
  -5   1  14      182.23      241.00     10.50 o
  -4   1  14     2045.45     2072.76     27.87 o
  -3   1  14        0.40       11.53      2.32 o
  -2   1  14      104.16      106.64      7.66 o
  -1   1  14       64.81       76.36      2.55 o
   0   1  14       94.24      102.36      3.31 o
   1   1  14      192.73      180.80      9.08 o
   2   1  14       63.02       67.12      6.49 o
   3   1  14      100.21       92.33      5.44 o
   4   1  14       26.56       39.12      2.72 o
   5   1  14        2.33        8.20      4.31 o
   6   1  14        6.04       20.40      4.63 o
 -17   2  14        6.04       20.52      6.84 o
 -16   2  14       33.12       39.45      3.56 o
 -15   2  14       20.80       29.91      5.79 o
 -14   2  14       17.88       28.41      3.51 o
 -13   2  14       40.07       49.43      2.41 o
 -12   2  14      176.22      173.40      9.77 o
 -11   2  14      114.92      112.27      6.51 o
 -10   2  14       10.78       10.78      2.86 o
  -9   2  14       38.64       44.47      2.09 o
  -8   2  14        3.40        8.58      3.52 o
  -7   2  14        4.57       18.64      3.22 o
  -6   2  14        7.66        9.04      1.56 o
  -5   2  14       39.78       46.73      2.35 o
  -4   2  14       83.24       85.21      6.21 o
  -3   2  14      557.61      544.50     11.57 o
  -2   2  14      139.83      137.33      8.87 o
  -1   2  14      563.05      553.72     10.16 o
   0   2  14      408.05      424.03      7.11 o
   1   2  14       51.49       39.19      2.04 o
   2   2  14        0.02       18.81      6.26 o
   3   2  14        0.12        1.32      4.66 o
   4   2  14        7.77       34.21      6.03 o
   5   2  14        1.45        9.66      3.12 o
   6   2  14       13.94       39.20      6.19 o
 -15   3  14       60.78       42.08      8.73 o
 -14   3  14       12.96        9.58      8.27 o
 -13   3  14        0.67       -1.34      6.70 o
 -12   3  14      244.18      224.05     12.13 o
 -11   3  14        3.99       12.49      2.13 o
 -10   3  14       76.36       82.94      5.55 o
  -9   3  14        1.91        2.46      2.11 o
  -8   3  14       45.82       38.72      1.88 o
  -7   3  14        9.93       15.17      1.29 o
  -6   3  14       84.65       75.80      6.37 o
  -5   3  14       38.58       43.33      4.09 o
  -4   3  14       31.08       44.42      9.38 o
  -3   3  14       20.57       32.16      7.70 o
  -2   3  14       82.19       77.91      4.68 o
  -1   3  14       25.23       32.91      2.44 o
   0   3  14        0.61       -0.28      5.76 o
   1   3  14       41.52       46.02      5.14 o
   2   3  14       23.71       19.86      4.31 o
   3   3  14      120.36      100.92      4.44 o
   4   3  14        7.86       15.20      6.29 o
 -11   4  14        2.76       10.39      5.21 o
 -10   4  14       24.33       36.50      4.17 o
  -9   4  14       22.70       30.50      5.25 o
  -8   4  14      218.62      202.73      6.85 o
  -7   4  14      224.16      203.24      7.74 o
  -6   4  14      278.40      237.11      8.34 o
  -5   4  14        2.85       12.62      4.01 o
  -4   4  14        8.21       14.70      1.94 o
  -3   4  14        2.63       11.25      3.53 o
  -2   4  14       20.49       21.22      5.79 o
  -1   4  14      137.21      140.38      6.20 o
   0   4  14        0.06       10.05     13.15 o
 -17   1  15        8.97       13.13      8.70 o
 -16   1  15       31.92       29.35     10.95 o
 -15   1  15      261.33      271.24      8.60 o
 -14   1  15      226.22      200.19      9.76 o
 -13   1  15        2.42       -1.40      3.91 o
 -12   1  15       28.65       31.44      3.14 o
 -11   1  15      191.48      176.01      3.75 o
 -10   1  15      355.89      360.23      8.10 o
  -9   1  15      191.96      190.27      7.24 o
  -8   1  15        6.88       13.81      2.25 o
  -7   1  15        0.66        4.97      5.38 o
  -6   1  15       30.75       33.27      2.38 o
  -5   1  15        8.80       13.41      8.51 o
  -4   1  15      430.48      405.23     13.24 o
  -3   1  15       30.95       41.47     12.45 o
  -2   1  15        4.45        5.22      3.86 o
  -1   1  15      114.11      102.82      8.13 o
   0   1  15      129.25      132.85      3.44 o
   1   1  15       23.76       39.06      5.88 o
   2   1  15        5.76        9.21      5.26 o
   3   1  15      368.57      364.52      7.95 o
   4   1  15       43.80       37.62      7.59 o
   5   1  15       25.40       37.62      2.73 o
 -16   2  15       26.32       29.49      6.29 o
 -15   2  15       71.39       73.20      5.99 o
 -14   2  15       23.42       34.13      4.86 o
 -13   2  15       25.28       16.11      2.53 o
 -12   2  15       86.01       96.74      5.59 o
 -11   2  15       83.30       67.21      4.44 o
 -10   2  15       13.35       29.16      6.88 o
  -9   2  15        6.23        6.59      3.55 o
  -8   2  15        1.26       12.42      5.72 o
  -7   2  15        6.23        4.45      3.26 o
  -6   2  15        0.68        5.35      3.93 o
  -5   2  15       42.58       64.69      6.98 o
  -4   2  15       28.39       33.93      6.10 o
  -3   2  15      268.66      249.80     10.49 o
  -2   2  15       21.49       27.90      4.71 o
  -1   2  15        0.00        5.52      2.18 o
   0   2  15       51.74       49.13      2.62 o
   1   2  15        0.85       18.61      6.02 o
   2   2  15        5.00       26.91      4.18 o
   3   2  15       47.78       52.81      2.96 o
   4   2  15        1.75       20.60      4.95 o
 -14   3  15      228.93      232.35     12.54 o
 -13   3  15      156.97      113.58      9.48 o
 -12   3  15       62.37       56.17      4.78 o
 -11   3  15      314.99      263.24      4.94 o
 -10   3  15       16.96       20.47      2.79 o
  -9   3  15       30.48       21.76      9.32 o
  -8   3  15       63.85       62.23      6.78 o
  -7   3  15       26.93       25.46      1.92 o
  -6   3  15       45.42       45.74      2.61 o
  -5   3  15       64.22       57.02      3.18 o
  -4   3  15        0.37       -2.56      1.99 o
  -3   3  15        1.27       15.73      2.52 o
  -2   3  15        4.18       14.89      2.37 o
  -1   3  15        2.58       20.23      2.42 o
   0   3  15        3.67       17.80      7.82 o
   1   3  15      148.58      132.57      8.67 o
   2   3  15      229.91      214.25      8.67 o
 -10   4  15        8.72       20.39      6.73 o
  -9   4  15        6.45       16.65      5.46 o
  -8   4  15        7.22        1.67      6.34 o
  -7   4  15       28.59       38.90     10.87 o
  -6   4  15       31.47       37.35      3.03 o
  -5   4  15       18.68       24.87      5.44 o
  -4   4  15        4.52       14.75      6.70 o
  -3   4  15       33.86       28.47      3.31 o
  -2   4  15        0.13       24.91     11.32 o
 -17   0  16      557.66      549.97     44.67 o
 -16   0  16       99.70      110.37      6.46 o
 -15   0  16       11.14       20.28      9.54 o
 -14   0  16       51.84       53.58      6.23 o
 -13   0  16      337.83      335.05      8.28 o
 -12   0  16       14.14       26.64      2.70 o
 -11   0  16      240.60      241.48     10.21 o
 -10   0  16      326.46      308.67     10.58 o
  -9   0  16        3.43       -1.22      2.86 o
  -8   0  16        0.58        4.90      3.99 o
  -7   0  16       27.99       36.09      8.71 o
  -6   0  16        2.17        8.32      7.64 o
  -5   0  16       53.45       69.37     10.41 o
  -4   0  16      360.17      355.94     10.06 o
  -3   0  16      340.13      390.64     19.97 o
  -2   0  16       10.66       15.91      3.31 o
  -1   0  16       77.63       78.19      6.58 o
   0   0  16      180.21      169.29      7.87 o
   1   0  16      206.57      207.98      8.21 o
   2   0  16        0.37       26.49      5.73 o
   3   0  16      179.40      159.62     20.96 o
   4   0  16       82.46       76.99     12.77 o
 -16   1  16      423.80      399.32     11.46 o
 -15   1  16       33.63       57.25      3.56 o
 -14   1  16       24.66       29.62      4.88 o
 -13   1  16      125.60      116.97      3.93 o
 -12   1  16       19.43       27.51      3.71 o
 -11   1  16       84.86       79.92      7.60 o
 -10   1  16       26.61       36.05      7.01 o
  -9   1  16       28.14       38.95      7.11 o
  -8   1  16        0.19       14.26      6.67 o
  -7   1  16        9.86       14.27      2.02 o
  -6   1  16        0.01       11.17      3.15 o
  -5   1  16      136.26      139.56      3.40 o
  -4   1  16      483.14      491.51      9.86 o
  -3   1  16      715.55      733.47     12.25 o
  -2   1  16      113.61      118.96      3.30 o
  -1   1  16      515.07      492.21      8.16 o
   0   1  16       16.75       38.88      3.00 o
   1   1  16       39.77       48.55      8.91 o
   2   1  16       26.20       15.54      3.17 o
   3   1  16        1.03        9.02      4.13 o
   4   1  16       29.24       36.44      3.87 o
 -15   2  16      403.81      396.15     16.87 o
 -14   2  16        2.42        1.12      4.17 o
 -13   2  16      825.78      758.24     18.33 o
 -12   2  16        4.53        8.11      4.80 o
 -11   2  16       73.45       82.48      3.97 o
 -10   2  16        3.17       16.97      3.23 o
  -9   2  16        7.51       18.71      2.77 o
  -8   2  16       31.44       43.46      4.29 o
  -7   2  16       11.26       27.89      7.13 o
  -6   2  16       97.55      106.34      3.78 o
  -5   2  16       64.91       87.71      4.90 o
  -4   2  16      249.85      236.79      6.54 o
  -3   2  16      232.75      224.77     11.15 o
  -2   2  16       17.66       19.48      2.07 o
  -1   2  16      110.25       91.61     11.03 o
   0   2  16        0.01       17.78      7.14 o
   1   2  16        0.04        4.15      5.05 o
   2   2  16        0.47       11.78      3.93 o
   3   2  16        0.67        3.72      5.74 o
 -13   3  16      975.68      869.25     35.73 o
 -12   3  16       32.38       29.59      2.79 o
 -11   3  16       24.81       24.34      4.10 o
  -9   3  16       33.29       44.29      7.46 o
  -8   3  16       68.21       82.46     17.54 o
  -7   3  16        3.92       26.18      6.44 o
  -6   3  16       46.40       57.64      6.08 o
  -5   3  16      161.98      168.88     10.57 o
  -4   3  16      237.95      246.39      9.92 o
  -3   3  16      330.85      316.32     12.03 o
  -2   3  16      362.38      369.19      7.19 o
  -1   3  16      527.58      539.59     21.96 o
   0   3  16      123.48      122.10      8.88 o
 -16   1  17        0.12        9.25      8.31 o
 -15   1  17       31.82       40.86      6.75 o
 -14   1  17        0.00       12.77      9.47 o
 -13   1  17        0.04       16.68     11.42 o
 -12   1  17        0.31        5.09      3.59 o
 -11   1  17       16.95       24.02      9.06 o
 -10   1  17        6.48        2.82      4.62 o
  -9   1  17       24.05       25.76      2.93 o
  -8   1  17      187.30      187.40     12.73 o
  -7   1  17        9.56       26.43      3.03 o
  -6   1  17      121.42      134.99      5.18 o
  -5   1  17       64.94       67.24      3.22 o
  -4   1  17       31.12       50.45      4.82 o
  -3   1  17     1052.13     1068.92     18.70 o
  -2   1  17      125.99      120.98      5.34 o
  -1   1  17      179.90      180.74      8.18 o
   0   1  17       33.54       30.74      2.54 o
   1   1  17        2.73        9.72      4.36 o
   2   1  17        4.00        4.86      3.91 o
 -14   2  17        0.10       10.43      3.93 o
 -13   2  17       18.30       21.93      9.88 o
 -12   2  17        4.91       19.65      5.55 o
 -11   2  17       24.92       32.58      2.21 o
 -10   2  17       28.61       51.16      3.54 o
  -9   2  17       25.69       35.95      2.66 o
  -8   2  17       21.79       35.85     14.92 o
  -7   2  17       93.06       90.44      5.53 o
  -6   2  17      247.99      279.15     11.54 o
  -5   2  17      393.98      389.52     15.99 o
  -4   2  17      347.51      346.72     11.95 o
  -3   2  17       82.84       80.48      6.36 o
  -2   2  17       85.97       96.02      3.47 o
  -1   2  17       28.16       34.97      6.03 o
   0   2  17        2.73       14.95      3.26 o
   1   2  17       33.01       35.63      8.69 o
 -11   3  17        3.88       15.50      3.04 o
 -10   3  17       21.12       33.38      8.55 o
  -9   3  17        3.91       33.47      3.84 o
  -8   3  17      329.87      292.19      7.53 o
  -7   3  17        8.72       20.89      3.00 o
  -6   3  17        6.50       23.19      4.00 o
  -5   3  17      142.32      144.50      3.73 o
  -4   3  17      130.97      135.28     12.77 o
  -3   3  17       57.39       62.96      7.60 o
  -2   3  17        5.11        7.83      4.20 o
 -15   0  18       14.04       28.08      5.16 o
 -14   0  18       19.61       27.51      4.11 o
 -13   0  18      231.23      213.92      8.87 o
 -12   0  18       75.26       74.03      3.92 o
 -11   0  18       21.58       22.08      3.79 o
 -10   0  18       85.22       67.67     16.04 o
  -9   0  18       76.00       91.44      4.67 o
  -8   0  18       36.98       68.19      3.80 o
  -7   0  18       82.81      109.03      7.96 o
  -6   0  18      338.34      347.01     16.89 o
  -5   0  18      170.25      167.39      5.63 o
  -4   0  18       10.78        7.66     16.56 o
  -2   0  18      122.08      104.78     16.58 o
  -1   0  18      116.86      122.22      5.28 o
   0   0  18        6.74       28.55      6.13 o
   1   0  18        0.68       -3.98      5.12 o
 -14   1  18        5.42       11.34      5.36 o
 -13   1  18        2.24       16.27      3.41 o
 -12   1  18       17.98       25.59      3.19 o
 -11   1  18       26.44       26.56      5.95 o
 -10   1  18       26.50       37.98      3.43 o
  -9   1  18      123.48      110.88      9.06 o
  -8   1  18      277.14      248.84     11.12 o
  -7   1  18        0.06       16.24      4.59 o
  -6   1  18       50.78       62.27      3.77 o
  -5   1  18        2.86       17.09      2.71 o
  -4   1  18       21.36       29.09      2.72 o
  -3   1  18      215.94      249.38     10.65 o
  -2   1  18       52.84       48.54      4.98 o
  -1   1  18      133.58      162.78      4.90 o
   0   1  18        7.20       14.59      7.96 o
 -13   2  18        4.72       10.89      2.71 o
 -12   2  18       22.18       29.55      2.47 o
 -11   2  18        6.53       20.59      7.46 o
 -10   2  18       77.80       88.16      7.95 o
  -9   2  18        2.37       29.86     20.83 o
  -8   2  18      166.07      209.60      5.04 o
  -7   2  18      586.99      592.05     19.30 o
  -6   2  18      216.63      217.35     10.09 o
  -5   2  18      103.43      111.45     10.48 o
  -4   2  18      125.25      122.37     10.07 o
  -3   2  18       16.95       44.14      4.90 o
  -2   2  18        0.20       20.54     12.02 o
 -13   1  19       99.77      112.99      9.67 o
 -12   1  19       69.87       72.07      7.38 o
 -11   1  19        0.14       16.91      4.11 o
 -10   1  19       14.59       28.85      7.55 o
  -9   1  19        1.06       18.60      3.88 o
  -8   1  19       70.50       77.73     10.35 o
  -7   1  19       41.64       50.51      4.83 o
  -6   1  19       14.73       23.15      4.76 o
  -5   1  19      138.46      128.46      6.49 o
  -4   1  19       30.79       39.05      3.43 o
  -3   1  19       30.84       33.28      3.55 o
  -2   1  19       30.40       39.11      5.77 o
 -10   2  19       14.37       33.92      6.52 o
  -9   2  19        8.89       12.35      2.79 o
  -8   2  19       51.70       70.02      9.55 o
  -7   2  19       18.18       20.47      5.80 o
  -6   2  19        0.05        2.10      2.70 o
  -5   2  19        1.33        5.44      8.65 o
 -11   0  20        4.09       -6.13      8.66 o
 -10   0  20       25.72       32.35      4.21 o
  -9   0  20       34.70       56.74      4.08 o
  -8   0  20      189.17      295.62     23.51 o
  -7   0  20     1191.69     1140.46     90.68 o
  -6   0  20        2.72       78.31      7.90 o
  -5   0  20     1195.32     1247.06     48.36 o
  -9   1  20       29.39       48.17      8.69 o
  -8   1  20       12.11       29.63      5.94 o
  -7   1  20      158.50      163.98     11.20 o
 
